# Supplementary material for: Artificial Neural Network Elucidates the Role of Transport Proteins in Rhodopseudomonas palustris CGA009 During Lignin Breakdown Product Catabolism
Source: Metabolites. 2026 Jan 21;16(1):86. doi: 10.3390/metabo16010086 (PMC12844201; doi:10.3390/metabo16010086)
Supplement: Supplementary file 1 [file metabolites-16-00086-s001.zip]

Archive with 2 entries (2 files):
- Supplemental Materials FOR Publication (Table S1-S4).xlsx
- Supplemental Materials FOR Publication (Figure S1-S3).pdf
