# Supplementary material for: Artificial Neural Network Elucidates the Role of Transport Proteins in Rhodopseudomonas palustris CGA009 During Lignin Breakdown Product Catabolism
Source: Metabolites. 2026 Jan 21;16(1):86. doi: 10.3390/metabo16010086 (PMC12844201; doi:10.3390/metabo16010086)
Supplement: Supplementary file 1 [file metabolites-16-00086-s001.zip › Supplemental Materials FOR Publication (Table S1-S4).xlsx]

## Sheet: Index
	Tab	Description
	S1	Harvesting information.
	S2	Top twenty genes impacting the growth rates.
	S3	Top twenty proteins impacting the growth rates.
	S4	Combined list of top twenty proteins.

## Sheet: S1
	Aerobic	OD range
	Acetate	0.35-0.5
	Sodium ferulate + acetate	0.5-0.7
	p-coumaryl alcohol + acetate	0.35-0.5
	p-coumarate flask	1-2.3
	p-coumarate MC	0.45 - 0.65
	Coniferyl alcohol	0.45 - 0.65
	Sinapyl alcohol + acetate phase 1	0.4 - 0.5
	Sinapyl alcohol + acetate phase 2	0.67-0.7
	Kraft lignin + actetate	0.35-0.5
	Anaerobic
	Acetate	0.4 - 0.6
	Sodium ferulate + acetate	0.5-0.8
	p-coumaryl alcohol + acetate	0.45 - 0.7
	p-coumarate	0.7 - 1.2
	Coniferyl alcohol	1-2
	Sinapyl alcohol + acetate	0.45 - 0.8
	Kraft lignin + actetate	0.5 - 1

## Sheet: S2
Feature from the ANN model trained on transcriptomics data	Name	Permutation feature importance (unitless number)
RPA0677	CDS hypothetical protein 748211:749662 forward MW:55184	0.00114013
RPA2624	CDS putative sulfonate transport system substrate-binding protein 2983255:2984229 reverse MW:35243	0.00101448
RPA4230	CDS conserved unknown protein 4772098:4772382 forward MW:10163	0.0009222
RPA4571	CDS hypothetical protein 5152095:5152499 reverse MW:13697	0.000763815
RPA1281	CDS conserved hypothetical protein 1400728:1401201 reverse MW:17904	0.000698403
RPA3872	CDS conserved hypothetical protein 4371720:4372349 forward MW:21696	0.00066951
RPA2749	CDS conserved unknown protein 3119564:3120349 forward MW:28025	0.000666783
RPA3362	CDS unknown protein 3805695:3805976 forward MW:10280	0.000608908
RPA4260	nuoF2 NADH-ubiquinone dehydrogenase chain F 4806271:4807557 reverse MW:45342	0.000583227
RPA1730	CDS possible hydrolase 1935263:1936486 reverse MW:43287	0.000574916
RPA4029	CDS possible branched-chain amino acid ABC transport system substrate-binding protein 4558688:4559866 reverse MW:41548	0.000573467
RPA0196	CDS putative ABC transporter, ATP-binding protein 218627:219370 forward MW:25712	0.000556099
RPA1278	CDS GatB/Yqey 1398724:1399179 forward MW:16225	0.000532174
RPA3929	CDS conserved unknown protein 4433205:4435871 reverse MW:87791	0.000531216
RPA3725	ilvJ possible leucine/isoleucine/valine-binding protein precursor 4208080:4209309 forward MW:44653	0.000530963
RPA3751	CDS unknown protein 4243306:4243761 reverse MW:16293	0.000522244
RPA1765	CDS putative enoyl-CoA hydratase 1976145:1976957 forward MW:28773	0.000510233
RPA3639	cof Cof-subfamily: Cof-like hydrolase 4101767:4102585 forward MW:29401	0.000502855
RPA0466	CDS conserved hypothetical protein 514700:515383 reverse MW:24869	0.000500901
RPA3472	ilvD1 dihydroxy-acid dehydratase 3917826:3919634 forward MW:64794	0.000490067
RPA4572	htrA/degQ/degS putative serine protease htrA/degQ/degS family 5152730:5154292 reverse MW:53919	0.00047961
RPA0794	acaP a-type carbonic anhydrase 881807:882565 reverse MW:27007	0.000459853
RPA1763	CDS putative long-chain-fatty-acid CoA ligase 1973251:1974828 reverse MW:57703	0.000459815
RPA0313	hisF imidazoleglycerol-phosphate synthase, cyclase subunit 341237:342004 forward MW:27229	0.000456792
RPA0831	coxB cytochrome c oxidase subunit II 926324:927181 forward MW:31837	0.000454392
RPA1637	CDS hypothetical protein 1818215:1818415 reverse MW:6808	0.00045297
RPA1190	CDS conserved hypothetical protein 1301099:1301731 reverse MW:23242	0.000451225
RPA4470	CDS DUF336 5044401:5044898 forward MW:16477	0.000445911
RPA1131	CDS putative glycolate oxidase subunit GlcE 1235355:1236596 forward MW:42945	0.000444435
RPA4797	CDS ABC transporter, amino acid binding protein 5414421:5415455 forward MW:38493	0.000440746
RPA3195	CDS related to Pyruvate ferredoxin/flavodoxin oxidoreductase 3607397:3610882 reverse MW:126909	0.000439762
RPA4245	CDS conserved unknown protein 4789394:4790227 forward MW:29180	0.000439676
RPA3517	dnlJ DNA ligase 3974463:3976541 reverse MW:76072	0.000437911
RPA4465	soxB sulfur/thiosulfate oxidation protein SoxB 5039800:5041497 reverse MW:61530	0.000433312
RPA4420	CDS conserved hypothetical protein 4980422:4980637 forward MW:7894	0.0004288
RPA2682	uahA Urea amidolyase-related 3055730:3056740 reverse MW:34831	0.000426679
RPA0999	PA5115 conserved hypothetical protein 1102360:1102974 forward MW:22369	0.000424966
RPA2178	CDS possible competence damage protein 2452385:2453122 forward MW:26593	0.000424741
RPA2357	CDS cystathionine gamma-lyase 2670976:2672148 forward MW:41844	0.000421522
RPA3992	CDS Fumarylacetoacetate (FAA) hydrolase 4515148:4515849 forward MW:24984	0.000419548
RPA1428	CDS possible lipoprotein 1582970:1583743 forward MW:27813	0.000417344
RPA4354	CDS putative GTP-binding protein 4905007:4906104 reverse MW:39794	0.000416417
RPA3654	CDS putative molybdopterin-guanine dinucleotide biosynthesis protein A 4126878:4127498 forward MW:21766	0.000415799
RPA2455	#N/A	0.000412948
RPA2714	CDS putative long-chain-fatty-acid--CoA ligase 3086173:3087738 forward MW:56363	0.00041188
RPA1543	bchB protochlorophyllide reductase BchB subunit 1711260:1712882 forward MW:58462	0.000410022
RPA1634	CDS conserved unknown protein 1815917:1816345 forward MW:16325	0.000403386
RPA0268	CDS putative Lon family ATP-dependent protease 296626:297303 forward MW:24793	0.000401356
RPA0432	pnp polyribonucleotide nucleotidyltransferase 475919:478087 reverse MW:78285	0.000400729
RPA2950	nuoC NADH-ubiquinone dehydrogenase chain C 3335740:3336354 reverse MW:23141	0.000400709
RPA2816	uvrA excinuclease ABC subunit A 3190193:3193210 forward MW:110772	0.000396588
RPA1204	CDS conserved hypothetical protein 1314621:1315457 forward MW:30047	0.000395821
RPA0021	CDS possible short chain dehydrogenase 23779:24516 reverse MW:26621	0.000393366
RPA1415	CDS possible branched-chain amino acid transport system substrate-binding protein 1566319:1567563 forward MW:45001	0.000393146
RPA0192	mdh malate dehydrogenase 214807:215775 reverse MW:33996	0.000392966
RPA4760	CDS unknown protein 5372942:5373475 forward MW:18442	0.000392201
RPA4431	CDS Peptidase M23/M37 4998672:5000702 forward MW:72400	0.000391863
RPA0467	CDS putative glycerate dehydrogenase 515386:516372 reverse MW:35073	0.000391813
RPA2304	CDS putative acyl-CoA thiolase 2611555:2612742 forward MW:40814	0.000391586
RPA0782	CDS conserved unknown protein 866503:866937 reverse MW:16292	0.000391202
RPA3745	CDS unknown protein 4234344:4234847 forward MW:16958	0.000384737
RPA3861	CDS unknown protein 4362966:4363352 forward MW:12584	0.000383755
RPA1542	bchN protochlorophyllide reductase subunit BchN 1709968:1711257 forward MW:46835	0.000382018
RPA3898	fliL Flagellar basal body-associated protein FliL 4399927:4400427 reverse MW:17989	0.000381691
RPA3755	hpcH putative 2,4-dihydroxyhept-2-ene-1,7-dioic acid aldolase 4251014:4251790 reverse MW:27865	0.000380931
RPA0940	CDS fructose-bisphosphate aldolase 1039898:1040932 reverse MW:37250	0.000380049
RPA0607	hemK putative protoporphyrinogen oxidase, hemK protein 675498:676367 forward MW:30592	0.000379594
RPA0608	CDS conserved unknown protein 676819:677514 forward MW:25756	0.000378937
RPA3726	CDS conserved unknown protein 4209434:4209934 reverse MW:18433	0.000376901
RPA2201	CDS quinone oxidoreductase 2477373:2478398 forward MW:36423	0.0003756
RPA3848	gcvT2 glycine cleavage system protein T2 4348444:4349592 forward MW:40380	0.000371984
RPA4306	CDS methyl-accepting chemotaxis receptor/sensory transducer 4854274:4855959 reverse MW:58534	0.000371839
RPA4749	etfA electron transfer flavoprotein alpha-subunit, (ETFLS) 5360445:5361389 reverse MW:32417	0.000370769
RPA0906	CDS putative N-formylglutamate amidohydrolase 1007978:1008865 reverse MW:33217	0.000370611
RPA2887	secG possible secG: preprotein translocase 3264425:3264829 reverse MW:13666	0.00036828
RPA4418	CDS conserved unknown protein 4978268:4978483 forward MW:7116	0.000367847
RPA2124	CDS tonB dependent iron siderophore receptor 2387123:2389462 forward MW:82872	0.000367074
RPA1669	CDS unknown protein 1854531:1854959 reverse MW:15286	0.000366702
RPA1515	CDS conserved unknown protein 1683019:1683855 reverse MW:29194	0.000363146
RPA3778	CDS putative cytochrome p450-like enzyme 4274767:4275987 forward MW:44208	0.000362873
RPA2500	CDS possible amidase 2840927:2842204 forward MW:44183	0.000361433
RPA3706	nasT putative two-component response regulator:antitermination factor NasT 4185092:4185676 forward MW:21640	0.000360335
RPA3354	CDS hypothetical protein 3794981:3795619 forward MW:20658	0.000359667
RPA3059	CDS hypothetical protein 3461736:3462188 reverse MW:17105	0.000358868
RPA3289	CDS acyl-CoA dehydrogenase 3708987:3710219 reverse MW:45921	0.000356378
RPA3388	CDS hypothetical protein 3830094:3831134 reverse MW:35916	0.000356091
RPA3077	RPS6 possible 30S ribosomal protein S6 3482765:3483241 forward MW:17932	0.000354882
RPA3403	CDS possible transcriptional regulator, TetR family 3841013:3841645 reverse MW:23140	0.000353035
RPA2628	aapJ-2 polar amino acid ABC transport substrate-binding protein, aapJ-2 2989377:2990399 forward MW:37064	0.000352724
RPA2468	#N/A	0.000352584
RPA0185	dldH dihydrolipoamide dehydrogenase, E3 component of 2-oxoglutarate and pyruvate dehydrogenase complexes 205473:206876 reverse MW:48585	0.000352557
RPA4297	CDS putative aldose reductase 4843966:4844790 forward MW:30120	0.000351425
RPA3069	kguA putative guanylate kinase 3474243:3474905 reverse MW:24534	0.000350699
RPA3056	CDS nucleoside-diphosphate-kinase 3458619:3459041 reverse MW:15219	0.000350678
RPA0847	atpI FoF1 ATP synthase, subunit I 939577:939963 reverse MW:13514	0.000348742
RPA0066	ihfB integration host factor beta chain 73388:73702 forward MW:11674	0.000347031
RPA1521	bchC 2-desacetyl-2-hydroxyethyl bacteriochlorophyllide a dehydrogenase 1689269:1690207 forward MW:33255	0.00034639
RPA3575	thiG thiamin biosynthesis ThiG 4041053:4041835 forward MW:27778	0.00034356
RPA4677	CDS Caspase-1, p20:TPR repeat 5274933:5276363 forward MW:50807	0.000343234
RPA1881	CDS hypothetical protein 2112675:2114075 forward MW:49950	0.000342231
RPA2930	CDS conserved unknown protein 3316071:3316598 reverse MW:18588	0.000339035
RPA0817	CDS probable acyl-CoA thiolase 911818:913026 forward MW:42217	0.000337211
RPA1693	sodB superoxide dismutase 1889961:1890557 forward MW:22515	0.000336704
RPA3555	arsC3 arsenate reductase 4023123:4023650 reverse MW:18919	0.000336175
RPA4054	CDS possible acetolactate synthase large subunit 4585865:4587670 forward MW:65764	0.00033611
RPA3207	CDS conserved hypothetical protein 3622568:3623353 reverse MW:27966	0.000334474
RPA2587	lipA2 lipoic acid synthetase 2942590:2943549 forward MW:35108	0.000331976
RPA4823	CDS putative long-chain-fatty-acid-CoA ligase 5446767:5448317 forward MW:57146	0.000331632
RPA3790	CDS putative efflux protein 4288530:4289333 reverse MW:28841	0.000331341
RPA3827	CDS conserved hypothetical protein 4322038:4322361 forward MW:11719	0.000330777
RPA1076	CDS putative oxidoreductase 1183607:1185034 reverse MW:50788	0.000329733
RPA0445	CDS possible HlyC/CorC family of transporters with CBS domains 491768:492913 reverse MW:41272	0.000329271
RPA1068	CDS Glycine cleavage T protein (aminomethyl transferase) 1177844:1178725 reverse MW:31062	0.000329267
RPA1101	CDS putative cytidine deaminase 1205972:1206397 forward MW:15484	0.000328741
RPA3284	CDS possible penicillin binding protein 3703437:3704660 forward MW:44312	0.000328462
RPA0734	fdsA NAD-dependent formate dehydrogenase alpha subunit 808197:811043 forward MW:103442	0.00032694
RPA3057	CDS ABC transporter, duplicated ATPase domains 3459188:3461065 forward MW:67961	0.000325378
RPA3896	CDS hypothetical protein 4398293:4398721 reverse MW:15090	0.000325193
RPA0058	ugpB1 putative sn-glycerol 3-phosphate transport system; periplasmic binding protein 63575:64903 reverse MW:48101	0.000323839
RPA0947	CDS conserved hypothetical protein 1046985:1047395 forward MW:14446	0.000323819
RPA3943	CDS conserved hypothetical protein 4452700:4453206 reverse MW:18680	0.000323796
RPA4744	CDS possible thioredoxin-like protein 5356435:5357121 forward MW:24059	0.000323327
RPA4685	lysS lysyl tRNA synthetase 5286747:5288384 reverse MW:60877	0.0003232
RPA1528	pufM photosynthetic reaction center M protein 1696116:1697039 forward MW:34429	0.000323019
RPA3776	CDS possible RND efflux membrane fusion protein precursor 4272651:4273844 reverse MW:42482	0.000322737
RPA2084	cobM precorrin 3 or 4 methylase 2343217:2343996 reverse MW:27593	0.000320897
RPA4337	CDS putative phosphoglycolate phosphatase 4888708:4889451 forward MW:26094	0.000320142
RPA2582	CDS unknown protein 2936679:2937467 forward MW:27564	0.000320104
RPA0532	CDS beta-ketothiolase, acetoacetyl-CoA reductase 592255:592980 forward MW:25466	0.000318713
RPA3237	rpsN 30S ribosomal protein S14 3653002:3653307 reverse MW:11463	0.00031787
RPA2153	CDS aldehyde dehydrogenase 2423788:2425218 forward MW:50503	0.000316974
RPA2433	#N/A	0.000316923
RPA0392	argG argininosuccinate synthase 431740:433077 reverse MW:48969	0.000316505
RPA3474	fabG4 putative 3-oxoacyl-acyl carrier protein reductase 3920586:3921335 forward MW:26315	0.000316251
RPA1243	CDS hypothetical protein 1361637:1362803 forward MW:40859	0.000315526
RPA4156	CDS 3-oxoadipate CoA-transferase subunit A 4699183:4699899 reverse MW:25768	0.000315311
RPA1933	glnE putative glutamate-ammonia-ligase adenylyltransferase 2169118:2172090 forward MW:109349	0.000314601
RPA1957	CDS alkanal monooxygenase (LuxA-like protein) 2201728:2202744 reverse MW:37373	0.000314049
RPA3190	CDS possible dihydrodipicoline synthase related protein 3602440:3603393 reverse MW:34600	0.000313909
RPA4596	fabG5 putative 3-oxoacyl-acyl carrier protein reductase 5182598:5183329 forward MW:25154	0.000312241
RPA2105	CDS non-heme chloroperoxidase 2365285:2366127 reverse MW:30652	0.000311615
RPA0460	CDS putative esterase 506145:507332 reverse MW:42722	0.000310041
RPA4679	CDS possible component of multidrug efflux system 5277277:5278164 forward MW:30781	0.000310032
RPA3538	#N/A	0.000309901
RPA4430	CDS putative TonB-dependent receptor 4989025:4991355 reverse MW:83973	0.000309812
RPA3206	CDS conserved hypothetical protein 3620699:3622498 reverse MW:59492	0.000309725
RPA4425	CDS 2-hydroxyhepta-2,4-diene-1,7-dioate isomerase 4985030:4985872 forward MW:29610	0.000309517
RPA2694	pdxJ pyridoxal phosphate biosynthetic protein pdxJ 3066324:3067088 forward MW:27110	0.000309257
RPA2065	nosL putative nosL (possibly a disulfide isomerase) 2327762:2328313 forward MW:19369	0.000308197
RPA0202	acnA aconitate hydratase 225515:228232 reverse MW:98545	0.000307849
RPA0207	CDS unknown protein 231468:231866 forward MW:13746	0.000307608
RPA0566	CDS conserved unknown protein 629211:629630 forward MW:14799	0.000307284
RPA1291	CDS putative proteic killer suppression protein 1409905:1410195 reverse MW:11320	0.000307281
RPA2117	CDS putative flavodoxin 2380715:2381197 reverse MW:17214	0.000307191
RPA3913	CDS conserved hypothetical protein 4413967:4414335 reverse MW:13491	0.000306179
RPA3241	rpsQ 30S ribosomal protein S17 3654647:3654895 reverse MW:9685	0.000306175
RPA4678	CDS possible outer membrane protein OprF (AF117972) 5276468:5277118 forward MW:22865	0.000305162
RPA0618	CDS unknown protein 685580:686008 forward MW:14739	0.000304692
RPA1572	CDS putative carbon-monoxide dehydrogenase large subunit 1747205:1749535 forward MW:81725	0.000304497
RPA0334	dnaJ heat shock protein DnaJ (40) 362864:364003 forward MW:40992	0.000304333
RPA1259	CDS putative cation-transporting P-type ATPase 1378745:1381489 forward MW:97684	0.000303739
RPA1130	glcD glycolate oxidase subunit GlcD 1233699:1235192 forward MW:53314	0.000301471
RPA2726	ribD putative riboflavin-specific deaminase / reductase 3095824:3096993 forward MW:40746	0.000301273
RPA4142	CDS PilT protein, N-terminal 4684872:4685276 forward MW:14438	0.000301209
RPA1226	CDS putative 2-oxoglutarate ferredoxin oxidoreductase, alpha subunit 1343344:1344507 forward MW:41346	0.000300652
RPA0382	glgA1 putative glycogen synthase 417908:419359 forward MW:51088	0.000300372
RPA4357	CDS conserved unknown protein 4907864:4908142 reverse MW:10212	0.000300222
RPA2141	CDS conserved hypothetical protein 2406179:2407045 forward MW:31427	0.000300023
RPA0443	CDS possible transcriptional regulator, XRE family 489541:489960 reverse MW:15094	0.000299624
RPA0175	atpC putative H+-transporting ATP synthase epsilon chain. 194253:194660 reverse MW:14258	0.000297974
RPA0025	ggt1 gamma-glutamyltranspeptidase 27385:29118 reverse MW:60414	0.000297971
RPA1365	CDS putative sulfatase 1510381:1512045 forward MW:62995	0.000295996
RPA4644	cbbP phosphoribulokinase (phosphopentokinase) (PRK) 5228833:5229708 reverse MW:33245	0.000295639
RPA4213	CDS sulfite reductase hemoprotein subunit 4755696:4757351 reverse MW:61125	0.000295637
RPA2803	CDS hypothetical protein 3179069:3179392 reverse MW:11737	0.000295622
RPA2028	CDS conserved hypothetical protein 2284104:2284685 forward MW:21868	0.000294644
RPA0147	CDS transcriptional regulator, ModE family 165961:166752 reverse MW:28515	0.000293758
RPA0070	tCDSptophan synthase alpha subunit 76054:76890 forward MW:28607	0.000293236
RPA4467	soxY2 putative sulfur oxidation protein soxY 5042008:5042472 reverse MW:16280	0.00029288
RPA3756	CDS malate dehydrogenase-like protein 4251974:4253059 reverse MW:37744	0.00029285
RPA1047	sygB putative glycyl-tRNA synthetase, beta chain 1149506:1151836 forward MW:86021	0.00029146
RPA3567	CDS conserved hypothetical protein 4032439:4034001 forward MW:55899	0.00028952
RPA3261	hmrR heavy metal resistance transcriptional regulator Hmrr, MerR family 3671069:3671470 forward MW:14993	0.000289015
RPA3447	CDS putative enoyl-CoA hydratase/isomerase 3889306:3890379 reverse MW:38554	0.00028891
RPA3074	fabG2 3-oxoacyl-acyl carrier protein reductase fabG 3479262:3479999 reverse MW:25349	0.000288799
RPA1640	#N/A	0.000287336
RPA3159	CDS probable glutathione S-transferase 3566494:3567150 reverse MW:24405	0.000287176
RPA4819	CDS hypothetical protein 5442515:5442823 reverse MW:10908	0.000286391
RPA3815	cbbE, rpe, ppe ribulose-5-phosphate-3-epimerase 4312124:4312822 forward MW:24279	0.000286307
RPA2465	#N/A	0.000285496
RPA3176	CDS hypothetical protein 3583525:3585375 forward MW:64435	0.000285473
RPA2523	CDS putative lactoylglutathione lyase 2863487:2863936 reverse MW:17161	0.000285235
RPA0158	rplU, L21 putative ribosomal protein L21 177448:177828 forward MW:13490	0.000284729
RPA0615	dnaX possible DNA polymerase III tau subunit 682649:684520 forward MW:66970	0.000284078
RPA1577	CDS hypothetical protein 1752568:1753539 forward MW:33332	0.000283981
RPA3223	CDS putative alginate lyase 3642465:3643481 forward MW:35968	0.000283573
RPA2863	CDS dihydrolipoamide dehydrogenase, E3 Component of Pyruvate dehydrogenase multienzyme complex 3239761:3241182 reverse MW:50406	0.000283238
RPA1120	TolB putative tolB protein precursor, periplasmic protein involved in the tonb-independent uptake of group A colicins 1221477:1222811 forward MW:48348	0.000282122
RPA1102	ruvB RuvB; Holliday branch migration protein 1206575:1207624 forward MW:37779	0.000281592
RPA3439	CDS putative hydrolase 3880205:3881392 forward MW:42477	0.000281386
RPA1612	CDS putative acyl-CoA dehydrogenase 1792376:1793548 reverse MW:43105	0.000281319
RPA2217	CDS conserved unknown protein 2505626:2506510 forward MW:33367	0.000281131
RPA4088	CDS probable membrane fusion protein (HlyD family of secretion proteins) linked to ABC efflux pumps 4629365:4630441 reverse MW:38442	0.000281129
RPA3577	thiC thiamin biosynthesis protein thiC 4042665:4044665 forward MW:72751	0.000280765
RPA2280	CDS putative low-affinity phosphate transport accessory protein 2583631:2584275 forward MW:24519	0.000280683
RPA0178	atpA putative H+-transporting ATP synthase alpha chain. 197295:198827 reverse MW:55178	0.000280609
RPA0119	rmlD putative dTDP-6-deoxy-L-mannose-dehydrogenase 133891:134784 forward MW:31624	0.000280229
RPA2768	rpsI, S9 ribosomal protein S9 3139487:3139969 forward MW:17497	0.000280036
RPA2432	#N/A	0.000279338
RPA1261	CDS FAD linked oxidase, C-terminal:FAD linked oxidase, N-terminal 1382580:1384175 forward MW:57767	0.000279238
RPA3364	rrm1 putative rRNA methylase 3807406:3808233 forward MW:29739	0.000278438
RPA4709	CDS conserved hypothetical protein 5310696:5311469 forward MW:27875	0.000278432
RPA0586	CDS putative PAN2 protein ; short shain alcohol dehydrogenase 652210:653103 reverse MW:32013	0.000277895
RPA4250	fixK2 nitrogen fixation transcriptional regulator fixK2, Crp/Fnr family 4793997:4794689 forward MW:25420	0.000276977
RPA3561	CDS transcriptional regulator, ArsR family 4026812:4027168 forward MW:13014	0.000276438
RPA0870	CDS putative ornithine decarboxylase 964962:966104 reverse MW:41868	0.000276373
RPA2172	CDS putative oxidoreductase 2446500:2447258 reverse MW:26420	0.000276258
RPA4352	CDS conserved unknown protein 4903989:4904468 reverse MW:17588	0.000276147
RPA2420	#N/A	0.000275836
RPA4466	soxZ2 putative sulfur oxidation protein soxZ 5041640:5041969 reverse MW:12256	0.000275628
RPA4377	ileS isoleucyl-tRNA synthetase 4928148:4931165 reverse MW:111556	0.000275378
RPA4223	CDS response regulator receiver (CheY-like protein) with unknown domain 4766223:4767029 reverse MW:29317	0.000275113
RPA0055	ugpC ATP-binding component of sn-glycerol 3-phosphate transport system 60587:61678 reverse MW:38712	0.000274686
RPA0067	CDS conserved unknown protein 73740:74126 forward MW:13968	0.000274642
RPA4191	CDS conserved unknown protein 4736843:4737142 reverse MW:11245	0.00027438
RPA1748	CDS putative branched-chain amino acid transport system substrate-binding protein 1955272:1956519 forward MW:45278	0.000274196
RPA1889	CDS hypothetical protein 2122753:2123124 forward MW:13653	0.000273586
RPA4691	CDS methyl-accepting chemotaxis receptor/sensory transducer 5293431:5295401 forward MW:70249	0.000272565
RPA3491	hflK putative protease subunit hflK 3941143:3942294 reverse MW:41772	0.00027249
RPA4834	msrA2, pms peptide methionine sulfoxide reductase 5456885:5457541 reverse MW:23576	0.000272446
RPA4652	CDS possible CoA transferase, subunit B 5238082:5238849 forward MW:27870	0.000272179
RPA3501	CDS conserved unknown protein 3951527:3951805 forward MW:10182	0.000271879
RPA0179	atpH putative H+-transporting ATP synthase delta chain. 198827:199387 reverse MW:19513	0.000271011
RPA4804	CDS conserved hypothetical protein 5425107:5425394 forward MW:10330	0.000270851
RPA3366	CDS conserved hypothetical protein 3808864:3809337 reverse MW:17130	0.000269848
RPA2604	CDS peptidyl prolyl cis-trans isomerase 2961628:2962095 forward MW:16926	0.000269818
RPA1507	bchD putative magnesium chelatase subunit BchD 1673145:1674917 forward MW:63187	0.000269033
RPA2121	CDS conserved unknown protein 2384250:2384453 reverse MW:7285	0.000268358
RPA3759	hpcD putative 5-carboxymethyl-2-hydroxymuconate isomerase 4254712:4255110 forward MW:14728	0.000267814
RPA1220	CDS CBS domain 1337065:1338081 forward MW:37008	0.000267682
RPA4692	CDS unknown protein 5295550:5295927 forward MW:13564	0.000267242
RPA3444	CDS transcriptional regulator, GntR family 3885768:3886478 forward MW:26232	0.000266683
RPA0592	argJ putative glutamate N-acetyltransferase/amino-acid acetyltransferase 661788:663029 forward MW:42582	0.000266665
RPA3138	CDS putative glycerophosphoryl diester phosphodiesterase 3544187:3544933 forward MW:27578	0.000266407
RPA4045	CDS possible branched-chain amino acid ABC transport system substrate-binding protein 4576388:4577668 forward MW:44701	0.000266259
RPA4295	purA adenylosuccinate synthetase 4841675:4842967 reverse MW:46536	0.000265634
RPA0381	glgC glucose-1-phosphate adenylyltransferase 416649:417911 forward MW:47026	0.000264986
RPA2442	#N/A	0.000264619
RPA0224	CDS similar to eukaryotic molybdopterin oxidoreductase:Tat pathway signal 249585:250364 forward MW:28795	0.000264459
RPA0761	CDS possible oligopeptide ABC transporter, periplasmic binding protein component 842040:843701 reverse MW:61462	0.000264278
RPA0085	CDS unknown protein 97588:98931 reverse MW:45915	0.000264163
RPA0562	CDS MmgE/PrpD family 623978:625342 reverse MW:47872	0.000263665
RPA2962	tig putative trigger factor 3354932:3356290 reverse MW:50097	0.000263314
RPA2732	CDS conserved hypothetical protein 3102449:3102691 forward MW:8528	0.000263065
RPA3660	ureC urease alpha subunit 4133317:4135029 reverse MW:60573	0.000262476
RPA3024	CDS unknown protein 3425900:3426310 reverse MW:14190	0.000262311
RPA4656	CDS possible sugar kinase 5242576:5243535 forward MW:32863	0.000261304
RPA1237	CDS possible acyl-CoA dehydrogenase 1355348:1356484 reverse MW:40375	0.000261122
RPA0537	CDS coenzyme A transferase 598415:599974 reverse MW:56809	0.000260845
RPA2814	ssb single-strand DNA-binding protein 3188088:3188591 reverse MW:17827	0.000260784
RPA3593	CDS Collagen triple helix repeat:Antifreeze protein, type I 4057138:4057776 forward MW:22070	0.000260521
RPA1835	mutB methylmalonyl-CoA mutase, subunit alpha, N-terminus 2061569:2063728 reverse MW:78104	0.00026045
RPA3791	CDS probable transcriptional regulator, TetR family 4289330:4290046 reverse MW:25498	0.000259285
RPA0491	CDS possible MgpS, ATP-dependent helicase 541410:544691 reverse MW:118664	0.000259157
RPA2142	CDS putative fatty-acid--CoA ligase 2407213:2408817 forward MW:58292	0.000259149
RPA0280	CDS unknown protein 308786:309727 forward MW:33970	0.000258903
RPA0860	CDS ABC transporter, periplasmic binding protein 956688:957605 forward MW:32245	0.000258734
RPA2467	#N/A	0.000258603
RPA1198	CDS putative heat shock protein DnaJ 1308489:1309457 forward MW:34180	0.000258322
RPA1092	CDS Carboxymuconolactone decarboxylase 1197405:1197776 forward MW:12945	0.000258297
RPA0653	badI 2-ketocyclohexanecarboxyl-CoA hydrolase 721568:722350 reverse MW:28576	0.000258165
RPA4206	CDS D-beta-hydroxybutyrate dehydrogenase 4749468:4750256 reverse MW:27536	0.000258034
RPA0629	argB putative acetylglutamate kinase 696146:697042 reverse MW:31485	0.000257462
RPA3445	CDS probable acetyl-CoA synthetase 3886503:3888224 reverse MW:62539	0.000257211
RPA2973	CDS hypothetical protein 3367274:3367837 reverse MW:20303	0.000257069
RPA2032	ilvH acetolactate synthase (small subunit) 2288912:2289454 forward MW:19942	0.000256692
RPA3009	#N/A	0.000256419
RPA3529	murC UDP-N-acetylmuramate-alanine ligase 3990383:3991786 reverse MW:49748	0.000256212
RPA4641	cbbM ribulose-bisphosphate carboxylase form II 5224192:5225577 reverse MW:50485	0.000255274
RPA2181	CDS possible metE (5-methyltetrahydropteroyltriglutamate-homocysteine methyltransferase) 2454971:2455993 reverse MW:37454	0.000255043
RPA1268	flbD two-component flagellar transcriptional activator FlbD, Fis-type 1389068:1390447 forward MW:49443	0.000254667
RPA2919	rrf ribosome releasing factor 3299823:3300383 reverse MW:20764	0.000254224
RPA3532	murD UDP-N-acetylmuramoylalanine-D-glutamate ligase 3994412:3995821 reverse MW:49063	0.000253656
RPA4717	modA molybdate transport system substrate-binding protein 5318535:5319308 reverse MW:27037	0.000252537
RPA2856	CDS Protein of unknown function, HesB/YadR/YfhF 3232118:3232450 forward MW:11483	0.000252448
RPA0431	CDS methyl-accepting chemotaxis receptor/sensory transducer with PAS domain 473947:475629 reverse MW:60547	0.000252212
RPA1779	CDS conserved hypothetical protein 1994373:1995059 forward MW:24287	0.000252007
RPA1986	nadE NH3-dependent NAD synthetase 2235739:2237493 forward MW:62867	0.000251698
RPA2986	CDS probable 5-carboxymethyl-2-hydroxymuconate delta isomerase 3383055:3383399 reverse MW:12708	0.00025095
RPA3071	CDS DUF175 3475897:3477153 reverse MW:45213	0.000250788
RPA4835	CDS conserved hypothetical protein 5457709:5458026 reverse MW:12042	0.000250647
RPA4244	CDS conserved unknown protein 4788368:4789204 reverse MW:30363	0.000250468
RPA0216	sdhB succinate dehydrogenase iron-sulfur protein subunit 241162:241944 reverse MW:29531	0.000250191
RPA0018	ccoO, fixO cytochrome-c oxidase fixO chain 20082:20816 reverse MW:27263	0.000250014
RPA0439	CDS DUF150 485486:486265 reverse MW:28333	0.000249871
RPA1260	CDS Universal stress protein (Usp) 1381578:1382483 forward MW:32630	0.000249776
RPA1546	bchM Mg-protoporphyrin IX methyl transferase 1717538:1718239 forward MW:25591	0.000249458
RPA4008	CDS hypothetical protein 4532011:4532274 forward MW:9525	0.000249091
RPA3663	ureA urease gamma subunit 4136029:4136331 reverse MW:11088	0.000248839
RPA0225	sodC putative superoxide dismutase (Cu/Zn) 250637:251155 forward MW:17363	0.000248732
RPA4722	CDS possible glutamate synthase, small subunit 5326633:5329467 forward MW:103832	0.000248595
RPA4346	CDS putative acetyl-CoA acyltransferase 4899588:4900841 reverse MW:43835	0.00024818
RPA1834	CDS hypothetical protein 2061248:2061505 reverse MW:9585	0.000248063
RPA3881	CDS conserved unknown protein 4380519:4381532 reverse MW:35422	0.000247961
RPA2221	CDS conserved unknown protein 2517132:2520431 forward MW:121403	0.000247926
RPA3502	CDS unknown protein 3951826:3955641 reverse MW:131354	0.000247426
RPA3363	CDS hypothetical protein 3806489:3806956 reverse MW:16033	0.000247336
RPA3693	CDS putative cytochrome c 4168719:4169273 reverse MW:19643	0.000247139
RPA3741	CDS putative oxidoreductase 4230540:4231796 reverse MW:43828	0.000247128
RPA1236	CDS putative acyl-CoA dehydrogenase 1354133:1355329 reverse MW:43550	0.000246913
RPA0253	CDS DUF589 277390:277803 reverse MW:15223	0.000246719
RPA4832	clcD putative dienelactone hydrolase 5455410:5456081 forward MW:23872	0.000246641
RPA3067	CDS putative NAD-dependent alcohol dehydrogenase 3471844:3472902 forward MW:37794	0.000246398
RPA3947	CDS conserved unknown protein 4458271:4458933 reverse MW:23385	0.00024611
RPA1992	CDS possible NtrR protein 2243485:2243895 reverse MW:15136	0.000246056
RPA4266	CDS possible D-alanyl-D-alanine carboxypeptidase (penicillin-binding protein) 4813207:4814661 forward MW:50863	0.000246026
RPA4824	CDS conserved hypothetical protein 5448369:5448743 reverse MW:14414	0.000245923
RPA1870	CDS possible transcriptional regulator, MarR/EmrR family 2099324:2099839 reverse MW:18548	0.000244749
RPA1789	CDS putative branched-chain amino acid transport system substrate-binding protein 2004817:2005974 forward MW:40884	0.000244531
RPA2302	CDS acyl-CoA synthetase 2609019:2610710 forward MW:60776	0.000244227
RPA0480	CDS possible acyl-CoA dehydrogenase 530389:531453 forward MW:36801	0.000244022
RPA1651	CDS possible leucine/isoleucine/valine-binding protein precursor 1834778:1835995 reverse MW:44250	0.000243714
RPA0511	CDS PpiC-type peptidyl-prolyl cis-trans isomerase 568058:568993 forward MW:33354	0.000243207
RPA4688	CDS possible inner mitochondrial membrane protein Sco1p 5291468:5292067 reverse MW:21777	0.000242934
RPA1745	CDS N-carbamoyl-beta-alanine amidohydrolase 1952010:1953260 reverse MW:44232	0.000242879
RPA2890	trpD anthranilate phosphoribosyltransferase 3267977:3268993 forward MW:34425	0.000242345
RPA3457	CDS Biotin/lipoyl attachment:Biotin-requiring enzyme, attachment site 3900286:3900507 forward MW:7490	0.000242098
RPA0050	rpoN RNA polymerase sigma 54 subunit, RpoN 56042:57688 forward MW:59457	0.000241695
RPA1015	CDS transcriptional regulator, PadR family 1117580:1118170 forward MW:21264	0.000241096
RPA3493	thyA thymidylate synthase 3942978:3943772 reverse MW:29662	0.000240624
RPA1942	CDS putative 2-hydroxyhepta-2,4-diene-1,7-dioate isomerase 2185188:2185973 reverse MW:27828	0.000239819
RPA1265	fliG putative flagellar motor switch protein 1386941:1388029 forward MW:40261	0.000239737
RPA1586	CDS putative short-chain dehydrogenase/reductase 1765532:1766332 forward MW:28088	0.000239562
RPA3173	CDS putative protein 3580184:3580483 reverse MW:10781	0.000239412
RPA4170	CDS possible branched-chain amino acid ABC transport system substrate-binding protein 4716074:4717276 forward MW:43977	0.000238995
RPA1781	phbH 4-hydroxybenzoate hydroxylase (4-hydroxybenzoate-3-monooxygenase) 1996035:1997207 reverse MW:43046	0.00023885
RPA0455	trpS trytophanyl-tRNA synthetase 500093:501145 reverse MW:38240	0.000238842
RPA0981	CDS sensor histidine kinase with multiple PAS and a response regulator receiver domain 1081721:1084108 forward MW:87807	0.000238817
RPA0169	ctpA putative periplasmic carboxyl-terminal processing protease 187815:189191 forward MW:48865	0.000238784
RPA2595	ntrX nitrogen assimilation regulatory protein ntrX-Response regulator 2952314:2953681 forward MW:50069	0.000238754
RPA0561	CDS hypothetical protein 623297:623902 reverse MW:22207	0.000238739
RPA4382	CDS conserved hypothetical protein 4934435:4934725 forward MW:10234	0.000238249
RPA4693	CDS putative FMN oxidoreductase 5296118:5297281 reverse MW:42544	0.000238185
RPA2936	birA putative biotin-protein ligase birA 3320699:3321505 reverse MW:27923	0.00023812
RPA4227	ureG urease accessory protein UreG 4770066:4770695 reverse MW:22330	0.000238118
RPA3232	rpmD ribosomal protein L30 3650679:3650873 reverse MW:7224	0.000237961
RPA1758	CDS putative enoyl-CoA hydratase paaG 1968171:1968971 forward MW:28971	0.000237369
RPA0222	CDS Beta-Ig-H3/Fasciclin domain 248034:248609 forward MW:19764	0.000237284
RPA3482	CDS putative membrane protein 3929016:3930239 forward MW:42852	0.000237212
RPA1004	#N/A	0.000237201
RPA3895	CDS conserved hypothetical protein 4397532:4398296 reverse MW:27947	0.000236983
RPA2491	argC N-acetylglutamate semialdehyde dehydrogenase 2832078:2833073 forward MW:34521	0.000236921
RPA2787	CDS putative signal transduction histidine kinase with PAS/PAC domain 3160874:3161932 forward MW:38605	0.000236908
RPA1864	CDS hypothetical protein 2093201:2093983 forward MW:28896	0.000236482
RPA3687	CDS putative MutT/ADP-ribose pyrophosphatase 4160153:4160791 reverse MW:23203	0.000236472
RPA4251	oahs O-acetylhomoserine sulfhydrylase 4795019:4796326 forward MW:46820	0.000236233
RPA4522	cbbY Haloacid dehalogenase-like hydrolase 5102958:5103704 reverse MW:26137	0.00023615
RPA0249	CDS hypothetical protein 273362:274144 reverse MW:27161	0.000235991
RPA1655	CDS possible urea/short-chain binding protein of ABC transporter 1839226:1840434 reverse MW:43328	0.000235316
RPA0513	pcaF putative acetyl-CoA acetyltransferase 571985:573193 forward MW:41726	0.000235138
RPA2782	dctP2 TrapT family, dctP subunit, C4-dicarboxylate periplasmic binding protein 3155357:3156376 reverse MW:37341	0.000235107
RPA3643	CDS putative trehalose synthase 4108522:4111824 forward MW:125271	0.000234909
RPA0328	CDS Ham1-like protein 356017:356649 reverse MW:22219	0.000234909
RPA3680	CDS possible pilus assembly protein cpaE 4152297:4153568 forward MW:45209	0.000234765
RPA4072	greA transcriptional elongation factor greA 4612252:4612728 forward MW:17160	0.000234612
RPA0621	def putative N-formylmethionylaminoacyl-tRNA deformylase 688848:689375 forward MW:19838	0.000234583
RPA0332	CDS conserved unknown protein 359478:360419 reverse MW:33481	0.000234495
RPA2421	#N/A	0.000234471
RPA3244	rpsC 30S ribosomal protein S3 3655572:3656279 reverse MW:26270	0.000234354
RPA3147	clpA endopeptidase Clp: ATP-binding chain A 3552454:3554838 reverse MW:87506	0.000234028
RPA2594	ntrY nitrogen regulatory signal transduction histidine kinase NtrY 2950006:2952297 forward MW:83700	0.000233955
RPA3679	CDS possible pilus assembly protein cpaD 4151572:4152300 forward MW:26174	0.000233863
RPA4451	CDS unknown protein 5026213:5027448 forward MW:45526	0.000233792
RPA2873	CDS possible NADH oxidoreductase 3249613:3250746 reverse MW:39430	0.000233436
RPA2010	motB1 putative chemotaxis protein motB1 2262836:2263660 forward MW:30184	0.000233411
RPA4294	CDS unknown protein 4840036:4841637 reverse MW:57276	0.000233006
RPA3096	#N/A	0.000232989
RPA0031	CDS conserved hypothetical protein 37325:37543 forward MW:7774	0.000232695
RPA3033	argE possible acetylornitine deacetylase 3432927:3434207 reverse MW:46433	0.000232431
RPA0244	rpsP, S16 ribosomal protein S16 268667:268987 reverse MW:12149	0.000232238
RPA0139	CDS methyl-accepting chemotaxis receptor/sensory transducer 157930:160131 reverse MW:77029	0.000232222
RPA3446	CDS 3-hydroxyisobutyrate dehydrogenase 3888385:3889272 reverse MW:29541	0.000231874
RPA0312	hisA phosphoribosylformimino-5-aminoimidazole carboxamide ribotide isomerase 340489:341226 forward MW:25514	0.000231448
RPA4071	carB carbamoyl-phosphate synthase large subunit 4608699:4612028 forward MW:120100	0.000231415
RPA0173	CDS putative sugar nucleotide dehydratase 192604:193551 forward MW:35524	0.000231374
RPA0945	cbbT2 transketolase 1044331:1046316 reverse MW:70382	0.000231217
RPA3506	uvrD DNA helicase II 3958287:3960833 forward MW:93646	0.000230936
RPA2619	CDS possible GMC-type oxidoreductase 2978920:2980524 forward MW:57577	0.000230878
RPA0333	dnaK heat shock protein DnaK (70) 360754:362649 forward MW:67947	0.000230389
RPA2298	CDS hypothetical protein 2605541:2606095 forward MW:20530	0.000230309
RPA1958	#N/A	0.000229992
RPA0426	fabB beta-ketoacyl-ACP synthase I 467387:468613 forward MW:42904	0.000229691
RPA2735	mexC2 putative RND multidrug efflux membrane fusion protein MexC precursor 3104271:3105464 forward MW:42470	0.000229619
RPA4225	CDS RNA polymerase ECF-type sigma factor 4767444:4767989 forward MW:19690	0.000229618
RPA1119	TolA putative TolA 1220421:1221404 forward MW:36247	0.00022947
RPA2738	CDS conserved hypothetical protein 3109261:3109797 forward MW:19755	0.00022936
RPA0206	cycY, ccmG putative cytochrome c biogenesis protein, thiol:disulfide interchange protein 230732:231328 forward MW:21366	0.000229284
RPA1053	nadC nicotinate-mononucleotide pyrophosphorylase 1161049:1161924 reverse MW:30496	0.000229229
RPA0232	CDS putative carbonic anhydrase 257321:257965 reverse MW:23827	0.000228901
RPA1840	folP dihydropteroate synthase 2067136:2067993 reverse MW:29872	0.000228892
RPA4247	fixL two component low oxygen sensor histidine kinase with PAS domains, fixL 4791190:4792716 forward MW:55967	0.000228827
RPA2931	CDS DUF461 3316598:3317137 reverse MW:18666	0.00022879
RPA4259	nuoG2 NADH-ubiquinone dehydrogenase chain G 4803641:4806274 reverse MW:92692	0.00022853
RPA0073	trxA thioredoxin 79484:79804 reverse MW:11253	0.00022843
RPA1757	CDS possible oxoacyl carrier protein reductase 1967224:1968003 reverse MW:27014	0.000228256
RPA1997	cysS cysteine-tRNA ligase 2246922:2248313 forward MW:51727	0.00022812
RPA2282	CDS conserved hypothetical protein 2585324:2585635 reverse MW:11430	0.000228078
RPA0751	cysH putative phosphoadenosine phosphosulfate reductase 830974:831714 reverse MW:26536	0.000227985
RPA3070	CDS conserved unknown protein 3474908:3475795 reverse MW:32100	0.000227806
RPA1446	CDS possible dipeptide ABC transporter (dipeptide-binding protein) 1602948:1604501 forward MW:56790	0.000227188
RPA0159	rpmA, L27 ribosomal protein L27 177918:178190 forward MW:9581	0.00022704
RPA1463	ilvD2 dihydroxy-acid dehydratase 1621994:1623850 forward MW:65722	0.000227
RPA0325	CDS conserved unknown protein 352886:354085 forward MW:40668	0.000226962
RPA0603	ubiG putative 3-demethylubiquinone-9 3-methyltransferase 669548:670330 reverse MW:28958	0.000226791
RPA0417	CDS conserved hypothetical protein 459526:460026 reverse MW:18935	0.000226305
RPA3440	CDS probable amidase 3881385:3882800 forward MW:50243	0.000226022
RPA0046	CDS 3'-5' exonuclease 52495:53109 forward MW:22696	0.000225871
RPA1218	CDS putative ABC transporter periplasmic protein 1333792:1335405 forward MW:59038	0.000225623
RPA2463	#N/A	0.000225567
RPA0233	CDS putative Citrate lyase beta chain (acyl lyase subunit) (citE) 258147:259025 forward MW:31312	0.000225519
RPA2020	CDS 3-oxoacyl-acyl carrier protein synthase 2275459:2276667 reverse MW:42291	0.000225429
RPA0873	CDS conserved hypothetical protein 969333:969986 forward MW:23900	0.000225253
RPA0784	CDS putative short-chain alcohol dehydrogenase-like protein 869122:869964 forward MW:28785	0.000225116
RPA1123	CDS omp16 protein 1226585:1227082 forward MW:17810	0.000225047
RPA4636	CDS FeoA family 5218549:5218839 reverse MW:10629	0.000224885
RPA1759	CDS Tyrosine protein kinase:Aminoglycoside phosphotransferase 1968979:1969974 forward MW:36113	0.000224639
RPA2775	CDS thymidylate kinase 3146572:3147264 forward MW:25143	0.00022462
RPA1048	CDS conserved unknown protein 1152596:1153699 forward MW:38287	0.000224317
RPA4130	CDS unknown protein 4671312:4672205 forward MW:32201	0.000224263
RPA0331	CDS possible heat shock protein (HSP-70 COFACTOR), grpE 358745:359371 forward MW:22207	0.00022401
RPA2579	CDS hypothetical protein 2933211:2933600 reverse MW:13892	0.000223717
RPA2477	#N/A	0.000223095
RPA3972	CDS putative diheme cytochrome c-553 4490291:4491220 reverse MW:33086	0.000222504
RPA2008	CDS conserved unknown protein 2261081:2261800 forward MW:25017	0.000222424
RPA0484	paaG1 putative enoyl-CoA hydratase 534392:535180 reverse MW:27542	0.000222396
RPA2647	CDS putative hydrolase 3012547:3013713 reverse MW:41371	0.000222003
RPA3724	ilvK possible high-affinity leucine-isoleucine-valine transport system; periplasmic binding protein 4206500:4207732 forward MW:44975	0.000221875
RPA3856	CDS hypothetical protein 4358739:4359098 forward MW:13013	0.000221827
RPA4731	CDS conserved unknown protein 5343026:5344219 reverse MW:42717	0.000221704
RPA2886	pyrG CTP synthase 3262627:3264258 reverse MW:60118	0.000221519
RPA3613	CDS putative thiosulfate sulfurtransferase 4075487:4076347 reverse MW:30216	0.000221427
RPA2947	nuoE1 NADH-ubiquinone dehydrogenase chain E 3332760:3333509 reverse MW:26960	0.000221292
RPA1022	CDS possible outer membrane protein 1124518:1125171 forward MW:23335	0.000221119
RPA2513	efp elongation factor P 2856053:2856619 reverse MW:20717	0.000221016
RPA3923	CDS putative acetoin dehydrogenase (TPP-dependent) alpha chain 4427582:4428559 reverse MW:34930	0.000220898
RPA0482	CDS probable short chain 3-hydroxyacyl-CoA dehydrogenase / enoyl-CoA hydratase 532674:533480 forward MW:28832	0.000220803
RPA1578	fpr ferredoxin--NADP+ reductase 1753696:1754469 reverse MW:28788	0.000220763
RPA4756	CDS Helix-turn-helix protein, CopG family 5367193:5367639 reverse MW:16764	0.000220336
RPA0354	CDS PTS system phosphocarrier protein HPr, nitrogen regulation 384654:384986 reverse MW:11408	0.000219912
RPA0953	xseB possible exodeoxyribonuclease small subunit 1054542:1054793 reverse MW:9273	0.00021973
RPA1615	CDS putative methyltransferase 1796463:1797257 forward MW:28942	0.000219643
RPA4743	argH argininosuccinate lyase, (ASAL) 5354942:5356339 reverse MW:50714	0.000219058
RPA0580	CDS possible branched-chain amino acid binding protein, ABC transport system 643359:644579 reverse MW:44248	0.000218829
RPA0427	CDS enoyl-acyl carrier protein reductase 468789:469598 forward MW:28524	0.000218809
RPA1424	CDS possible selenocysteine lyase 1577902:1579875 forward MW:69072	0.000218518
RPA3294	CDS putative branched-chain amino acid transport system ATP-binding protein 3714368:3715138 reverse MW:27875	0.000218359
RPA3450	CDS putative malonic semialdehyde oxidative decarboxylase 3892228:3893724 reverse MW:53378	0.000217847
RPA2331	ggt2 possible gamma-glutamyltranspeptidase 2642483:2644060 forward MW:56102	0.000217624
RPA3543	CDS possible multidrug resistance efflux pump 4007765:4009033 reverse MW:44537	0.000216901
RPA3594	#N/A	0.000216614
RPA3301	CDS putative lipid transfer protein 3723347:3724531 forward MW:41249	0.00021658
RPA3588	CDS possible FAD-dependent monooxygenase 4052583:4053875 reverse MW:45745	0.000216576
RPA4585	CDS Lipopolysaccharide biosynthesis 5167429:5169585 reverse MW:77146	0.000216442
RPA0209	ftsY putative cell division protein FtsY 232613:233560 reverse MW:33143	0.000216354
RPA4175	purK phosphoribosylaminoimidazole carboxylase ATPase subunit 4719796:4720896 forward MW:39372	0.000216264
RPA3595	CDS conserved hypothetical protein 4058240:4058869 forward MW:23099	0.000216255
RPA4506	CDS putative short-chain alcohol dehydrogenase 5084870:5085673 reverse MW:27872	0.000216253
RPA1212	CDS Alpha/beta hydrolase fold 1325781:1326776 reverse MW:36657	0.000216108
RPA3548	CDS possible serine protease/outer membrane autotransporter 4013663:4016911 reverse MW:107610	0.000216088
RPA3562	CDS UbiE/COQ5 methyltransferase 4027158:4028009 forward MW:29656	0.000215962
RPA0500	CDS Heat shock protein DnaJ, N-terminal 555512:556156 reverse MW:24385	0.000215738
RPA3293	CDS putative branched-chain amino acid transport system ATP-binding protein 3713619:3714371 reverse MW:27338	0.000215655
RPA0071	accD acetyl-CoA carboxylase carboxyltransferase beta subunit 77000:77983 forward MW:35824	0.000215631
RPA4092	CDS unknown protein 4633402:4634001 reverse MW:21358	0.00021546
RPA2654	#N/A	0.00021527
RPA2875	CDS GTP cyclohydrolase I 3252326:3252802 forward MW:17783	0.000215221
RPA2855	CDS dGTP triphosphohydrolase 3230797:3232011 reverse MW:45370	0.000215086
RPA1235	CDS possible Leucine-Binding Protein (LBP) 1352737:1353942 forward MW:43375	0.000215079
RPA4076	#N/A	0.0002149
RPA2823	CDS conserved hypothetical protein 3197176:3197466 forward MW:10207	0.000214865
RPA2959	lon ATP-dependent protease Lon 3349571:3352003 reverse MW:89360	0.000214848
RPA0189	sucA putative alpha-ketoglutarate dehydrogenase (E1 subunit) 209481:212438 reverse MW:111339	0.000214845
RPA1876	CDS putative TonB-dependent iron siderophore receptor 2104322:2106625 reverse MW:83366	0.000214806
RPA4468	CDS conserved unknown protein 5042658:5043479 forward MW:30383	0.000214757
RPA0816	CDS putative acyl-CoA dehydrogenase 909857:911647 forward MW:63864	0.000214711
RPA4694	CDS Uncharacterized protein family UPF0065:Tat pathway signal 5297448:5298446 forward MW:34897	0.000214605
RPA1163	CDS possible epoxide hydrolase 1271174:1272082 forward MW:33692	0.000214384
RPA0434	truB putative tRNA pseudouridine 55 synthase 478698:479798 reverse MW:39249	0.000214359
RPA3820	CDS Protein of unknown function UPF0062 4316040:4316285 reverse MW:8419	0.00021402
RPA0190	sucD succinyl-CoA synthetase alpha-subunit 212566:213450 reverse MW:30063	0.000213926
RPA3919	CDS possible mannose-1-phosphate guanyltransferase 4422906:4423826 reverse MW:32999	0.000213858
RPA2345	CDS unknown protein 2657015:2658025 reverse MW:35635	0.000213485
RPA3804	CDS conserved unknown protein 4301003:4301467 reverse MW:16028	0.000213131
RPA3908	CDS conserved unknown protein 4410625:4411035 reverse MW:14057	0.000213105
RPA3622	CDS hypothetical protein 4085029:4085313 reverse MW:10802	0.000213011
RPA1718	CDS hypothetical protein 1919490:1919897 forward MW:14770	0.000212872
RPA2819	CDS conserved hypothetical protein 3194789:3195151 reverse MW:13194	0.000212795
RPA4305	CDS hypothetical protein 4853852:4854190 reverse MW:12171	0.000212358
RPA3272	rplA 50S ribosomal protein L1 3690510:3691199 reverse MW:24010	0.000212282
RPA0715	cobW putative cobalamin synthesis protein cobW 785618:786622 forward MW:35110	0.000212137
RPA3799	CDS DUF182 4296633:4296959 reverse MW:11293	0.000211196
RPA2895	CDS possible small heat shock protein 3273901:3274401 forward MW:18479	0.000211083
RPA1981	cbbI, rpiA, ppi ribose 5-phosphate isomerase 2230997:2231695 forward MW:24676	0.000210714
RPA1597	purQ phosphoribosylformylglycinamide synthetase 1775573:1777783 forward MW:78471	0.000210615
RPA2607	CDS possible transcriptional regulator, XRE family, CUPIN domain 2965553:2966176 reverse MW:22664	0.000210205
RPA3798	CDS conserved unknown protein 4295901:4296602 reverse MW:24649	0.000209919
RPA0329	rph ribonuclease PH 356701:357414 reverse MW:25980	0.000209913
RPA4767	CDS Lipolytic enzyme, G-D-S-L family 5382282:5383250 reverse MW:34309	0.00020982
RPA2908	CDS Cytidine/deoxycytidylate deaminase:Tat pathway signal 3287610:3288254 reverse MW:23198	0.000209562
RPA0245	ffh/ftsY signal recognition particle protein 269157:270707 reverse MW:54743	0.000209287
RPA4138	#N/A	0.000209245
RPA0598	CDS putative glutaredoxin 666223:666498 forward MW:9755	0.00020908
RPA3773	CDS conserved unknown protein 4267528:4267782 reverse MW:9575	0.000209056
RPA3032	CDS Phenylacetic acid degradation-related protein 3432381:3432779 reverse MW:13810	0.00020866
RPA4325	aroE putative shikimate 5-dehydrogenase 4874622:4875458 reverse MW:29554	0.000208586
RPA0937	CDS extragenic suppressor protein SuhB; Inositol monophosphatase family 1037232:1038020 reverse MW:28472	0.000208303
RPA2165	groES2 chaperonin GroES2, cpn10 2439028:2439342 reverse MW:11164	0.00020792
RPA3609	CDS ABC transporter, ATPase component 4070637:4072286 reverse MW:61621	0.000207868
RPA0617	recR putative recombination protein recR 684958:685560 forward MW:21161	0.000207822
RPA0461	gabD1 succinate-semialdehyde dehydrogenase 508060:509553 forward MW:52773	0.000207786
RPA1772	ppc putative phosphoenolpyruvate carboxylase 1984721:1987531 forward MW:104140	0.000207686
RPA1141	groES1 chaperonin GroES1, cpn10 1249536:1249832 reverse MW:10624	0.00020766
RPA2864	CDS dihydrolipoamide acetyltransferase 3241258:3242649 reverse MW:48330	0.000207584
RPA0750	sbp sulfate ABC transporter, periplasmic binding protein component 829860:830849 reverse MW:35743	0.000207374
RPA0569	CDS conserved hypothetical protein 631700:632818 reverse MW:40641	0.000207334
RPA4791	CDS two-component transcriptional regulator, winged helix family 5409117:5409857 forward MW:26966	0.000207318
RPA1535	cycA cytochrome c2 1703088:1703507 reverse MW:14633	0.000207267
RPA1995	CDS conserved hypothetical protein 2244858:2246027 reverse MW:41116	0.000207246
RPA2276	CDS putative branched-chain amino acid transport system ATP-binding protein 2577663:2578409 forward MW:27169	0.000207108
RPA0389	mepA putative penicillin-insensitive murein endopeptidase A 426147:427109 reverse MW:35344	0.000207058
RPA4563	exoI2 Staphylococcus nuclease (SNase-like) 5142735:5143484 reverse MW:27132	0.000206556
RPA4196	CDS TPR repeat 4741075:4741737 reverse MW:24183	0.0002058
RPA4803	CDS putative outer membrane hemin/siderophore receptor protein 5422839:5424950 forward MW:75633	0.000205327
RPA3158	CDS hypothetical protein 3566090:3566281 reverse MW:7029	0.00020518
RPA0438	nusA putative NusA protein, transcriptional termination factor 483870:485483 reverse MW:59394	0.000205154
RPA1630	cheB2 chemotaxis methylesterase, CheB2 1811072:1812247 forward MW:40957	0.000204804
RPA0876	CDS conserved unknown protein 972666:973661 forward MW:36325	0.000204761
RPA1544	bchH magnesium-protoporphyrin O-methyltransferase BchH subunit 1712857:1716603 forward MW:135985	0.000204587
RPA3702	metH methionine synthase 4177761:4181642 forward MW:140068	0.000204413
RPA0293	gidB putative glucose inhibited division protein B (GidB) 322290:322961 reverse MW:24100	0.000204362
RPA0890	CDS hypothetical protein 987337:988113 reverse MW:26899	0.000204287
RPA3596	CDS hypothetical protein 4058884:4060089 reverse MW:43359	0.000204135
RPA4739	CDS conserved hypothetical protein 5349996:5352557 reverse MW:92429	0.000204125
RPA0707	cutA putative periplasmic divalent cation resistance protein CutA 780032:780355 reverse MW:11861	0.00020408
RPA4129	CDS possible transcriptional regulator, XRE family 4670965:4671315 forward MW:12706	0.000204038
RPA4081	CDS possible pilus assembly protein cpaB 4618593:4619405 reverse MW:28831	0.000203824
RPA1177	CDS 4-oxalocrotonate tautomerase 1284607:1284810 reverse MW:7211	0.000203689
RPA2903	lexA SOS response transcriptional repressor, lexA 3279537:3280364 forward MW:30187	0.000203509
RPA2810	CDS possible exsB protein 3184586:3185299 reverse MW:25921	0.000203454
RPA1611	CDS putative dehydratase 1791081:1792175 reverse MW:39309	0.000203388
RPA4137	CDS conserved unknown protein 4679131:4679562 reverse MW:15512	0.000203181
RPA3964	CDS putative muconate cycloisomerase 4481663:4482658 forward MW:34596	0.000203149
RPA4556	CDS possible TrapT family, dctP subunit, C4-dicarboxylate periplasmic binding protein 5136024:5137049 reverse MW:36835	0.000203143
RPA1144	CDS unknown protein 1251915:1252706 reverse MW:28573	0.000203097
RPA4212	CDS conserved hypothetical protein 4755200:4755709 reverse MW:19007	0.000202792
RPA1893	CDS hypothetical protein 2129587:2129865 forward MW:9780	0.000202628
RPA3653	CDS Protein of unknown function UPF0033 4126487:4126747 reverse MW:9240	0.000202578
RPA1114	CDS conserved unknown protein 1216877:1217344 forward MW:18273	0.000202568
RPA1036	polN possible phage DNA polymerases 1138032:1138862 reverse MW:29857	0.000202461
RPA4155	CDS 3-oxoadipate CoA-transferase subunit B 4698521:4699171 reverse MW:23101	0.000202252
RPA0215	CDS possible general stress protein 26 240436:240924 reverse MW:17991	0.000202153
RPA2684	CDS conserved unknown protein 3057686:3058399 forward MW:25114	0.000202109
RPA2450	#N/A	0.000201914
RPA2748	CDS possible short-chain dehydrogenase 3118557:3119525 forward MW:34835	0.000201786
RPA3915	CDS conserved unknown protein 4414935:4417595 reverse MW:87557	0.000201756
RPA3729	CDS hippurate hydrolase 4213681:4214853 reverse MW:41534	0.000201695
RPA2681	CDS possible lactam utilization protein. 3054938:3055702 reverse MW:26516	0.000201402
RPA1573	CDS LemA family 1749613:1750227 forward MW:22473	0.000201363
RPA1731	CDS similar to eukaryotic molybdopterin oxidoreductase 1936665:1937330 reverse MW:25434	0.000201317
RPA1673	CDS D-xylulose 5-phosphate/D-fructose 6-phosphate phosphoketolase 1858439:1860790 forward MW:88477	0.000201249
RPA1741	CDS possible branched-chain amino acid transport system substrate-binding protein 1947510:1948760 reverse MW:44690	0.000201189
RPA3328	CDS possible transcriptional regulator, XRE family 3755628:3756044 reverse MW:15532	0.000200912
RPA1497	mexC1 putative RND multidrug efflux membrane fusion protein MexC precursor 1660402:1661601 forward MW:42620	0.000200724
RPA4328	CDS elongation factor G, EF-G 4877790:4879841 reverse MW:73379	0.000199998
RPA2642	CDS transcriptional regulator, LysR family 3006354:3007244 forward MW:33183	0.000199894
RPA1977	CDS possible TrapT family, dctQ subunit, glutamate transport 2227645:2228241 reverse MW:22150	0.000199791
RPA4460	dhsU1 putative flavocytochrome C sulfide dehydrogenase, flavoprotein subunit 5034620:5035885 reverse MW:45339	0.000199718
RPA1545	bchL protochlorophyllide reductase iron-sulfur ATP-binding protein BchL 1716600:1717538 forward MW:33898	0.000199702
RPA3218	CDS Protein of unknown function UPF0047 3636172:3636591 reverse MW:15987	0.000199441
RPA4452	CDS putative aromatic-L-amino-acid decarboxylase 5027445:5028905 forward MW:52309	0.000199421
RPA3217	CDS possible branched-chain amino acid transport system substrate-binding protein 3634858:3636066 reverse MW:42851	0.000199327
RPA2560	aapJ-1 ABC transporter, periplasmic amino acid binding protein aapJ-1 2907057:2908073 forward MW:36524	0.000198367
RPA3466	CDS 3-ketoacyl-CoA thiolase 3910417:3911586 reverse MW:41057	0.000198227
RPA1097	CDS DUF28 1203352:1204098 forward MW:26941	0.000198103
RPA1057	CDS hypothetical protein 1166217:1166786 forward MW:20244	0.000197685
RPA3708	CDS Globin-like protein 4186852:4187292 forward MW:16517	0.000197539
RPA3239	rplX 50S ribosomal protein L24 3653901:3654215 reverse MW:11130	0.000197411
RPA2446	#N/A	0.000197315
RPA3735	CDS conserved unknown protein 4223149:4224309 forward MW:43197	0.000197089
RPA1069	pyrC possible dihydroorotase 1178873:1180207 forward MW:48616	0.000196887
RPA0897	#N/A	0.000196634
RPA1932	CDS sensor histidine kinase 2167673:2169121 forward MW:52145	0.000196443
RPA3435	CDS Glycosyl transferase, family 2 3876078:3876938 forward MW:32618	0.000196211
RPA0193	CDS AFG1-like ATPase 215921:217105 reverse MW:43902	0.000195873
RPA1284	CDS conserved unknown protein 1402378:1403175 reverse MW:29264	0.000195785
RPA4267	CDS long-chain-fatty-acid-CoA-ligase 4814933:4816624 forward MW:61345	0.000195585
RPA4775	phoB two-component phosphate transcriptional regulator PhoB 5390650:5391363 reverse MW:26936	0.000195532
RPA3637	pgl putative 6-phosphogluconolactonase 4100374:4101111 forward MW:26495	0.000195452
RPA2872	CDS unknown protein 3248725:3249528 reverse MW:30009	0.000195359
RPA0157	CDS conserved unknown protein 175963:177126 reverse MW:42540	0.000195298
RPA3192	CDS MaoC-like dehydratase:Asparaginase/glutaminase 3604521:3605381 reverse MW:31424	0.000195275
RPA3470	CDS putative sugar uptake ABC transporter periplasmic solute-binding protein precursor 3915123:3916448 reverse MW:47933	0.000195188
RPA2977	nrd ribonucleotide reductase 3372218:3375991 forward MW:138043	0.000195139
RPA2427	#N/A	0.000195076
RPA1737	CDS possible dehydrogenase 1943207:1943986 reverse MW:27337	0.000195016
RPA0118	rmlC dTDP-6-deoxy-D-glucose-3,5-epimerase 133329:133886 forward MW:20424	0.000194807
RPA2825	CDS conserved unknown protein 3198306:3198698 reverse MW:13431	0.000194635
RPA4154	CDS unknown protein 4697718:4698356 forward MW:21848	0.000194366
RPA2272	CDS conserved unknown protein 2575540:2575887 forward MW:12963	0.000193594
RPA1298	CDS putative 3-oxoacyl-acyl carrier protein synthase III 1417955:1419070 reverse MW:40270	0.000193541
RPA1610	CDS conserved unknown protein 1790211:1791068 reverse MW:30858	0.000193536
RPA1666	hemN1 putative coproporphyrinogen oxidase III 1850616:1851965 reverse MW:49338	0.000193246
RPA2822	CDS conserved unknown protein 3196342:3196896 forward MW:19353	0.000192874
RPA2983	CDS hypothetical protein 3379718:3380197 forward MW:16502	0.000192732
RPA4673	cphA1 putative beta lactamase precursor 5270840:5271793 reverse MW:34975	0.000192725
RPA2183	CDS DSBA oxidoreductase 2457284:2457904 forward MW:23056	0.000192671
RPA3429	cysE2 serine acetyltransferase 3870160:3870987 reverse MW:30069	0.000192656
RPA0174	invA2 putative dinucleoside polyphosphate hydrolase (AP4A pyrophosphatase) (invasion protein A, NUDIX family hydrolase, NUDH subfamily. 193548:194069 forward MW:20010	0.000192636
RPA4393	CDS unknown protein 4946115:4946330 reverse MW:7935	0.000192403
RPA3626	CDS conserved unknown protein 4088910:4089164 reverse MW:9424	0.000192388
RPA2385	CDS putative ABC transporter, periplasmic Fe+3 siderophore binding protein, 2703168:2704073 reverse MW:31963	0.000192279
RPA3118	pyr putative noncatalytic chain of dihydroorotase 3523126:3524436 forward MW:46133	0.000192147
RPA4817	CDS two-component transcriptional regulator, winged helix family 5441414:5442079 reverse MW:24401	0.000192106
RPA4494	CDS conserved unknown protein 5073214:5073987 reverse MW:28342	0.000191754
RPA0186	CDS putative short-chain dehydrogenase/reductase 206908:207654 reverse MW:25283	0.000191488
RPA4568	CDS putative enoyl-acyl carrier protein reductase 5148539:5149300 reverse MW:27174	0.000191304
RPA4457	CDS putative sulfide dehydrogenase 5032374:5032763 reverse MW:13770	0.00019119
RPA0230	asdB aspartate-semialdehyde dehydrogenase 255445:256479 forward MW:37476	0.000190515
RPA3966	CDS hypothetical protein 4483913:4485370 forward MW:49104	0.000190367
RPA0880	CDS hypothetical protein 976660:978375 forward MW:61208	0.00019033
RPA1668	bchE Mg-protoporphyrin IX monomethyl ester oxidative cyclase 66kD subunit 1852676:1854373 reverse MW:63685	0.000190233
RPA0035	pheT putative phenylalanine-tRNA ligase beta chain 40904:43315 reverse MW:85210	0.000190226
RPA4439	hisC putative histidinol-phosphate aminotransferase 5010724:5011821 forward MW:39354	0.000190139
RPA2974	CDS putative 6-aminohexanoate-cyclic-dimer hydrolase 3367926:3369356 reverse MW:50290	0.000189988
RPA0631	CDS possible GTPases 697535:698185 reverse MW:23374	0.000189988
RPA2050	CDS conserved hypothetical protein 2308231:2308830 forward MW:22113	0.000189444
RPA0823	CDS Apple domain:N/apple PAN 920542:921093 forward MW:20032	0.000189368
RPA0037	pheS phenylalanyl-tRNA synthetase, alpha-subunit 44200:45282 reverse MW:40115	0.000189253
RPA4381	CDS conserved unknown protein 4933807:4934268 reverse MW:16744	0.000189126
RPA4805	CDS conserved hypothetical protein 5425568:5425762 forward MW:6964	0.000189085
RPA0933	CDS putative protease, putative 1032794:1033771 forward MW:35195	0.000189039
RPA4320	lldA L-lactate dehydrogenase 4870306:4871445 forward MW:41483	0.000188919
RPA4738	CDS response regulator receiver (CheY-like protein) 5349417:5349797 forward MW:13486	0.000188637
RPA3541	CDS hypothetical protein 4005773:4005973 reverse MW:7785	0.000188564
RPA3887	flgC flagellar basal-body rod protein flgC 4387359:4387784 reverse MW:15401	0.000188504
RPA2913	lpxD UDP-3-o-[3-hydroxymyristoyl] glucosamine n-acyltransferase 3291764:3292846 reverse MW:37746	0.000188172
RPA1838	folK putative 2-amino-4-hydroxy-6-hydroxymethyldihydropteridine pyrophosphokinase 2066281:2066772 reverse MW:18017	0.000187785
RPA3023	CDS aldo/keto reductase 3424892:3425878 forward MW:35315	0.000187609
RPA2763	CDS putative O-acetylhomoserine sulfhydrylase 3135410:3136690 reverse MW:45155	0.000187202
RPA1554	hemA 5-aminolevulinic acid synthase (ALAS) 1724111:1725322 forward MW:43799	0.000187077
RPA2889	CDS putative peptidyl-prolyl cis-trans isomerse D 3266039:3267940 forward MW:68656	0.000187076
RPA0610	CDS putative glyoxalase II 678565:679332 forward MW:27574	0.000186672
RPA3914	CDS putative flbT protein 4414339:4414719 reverse MW:14538	0.000186664
RPA3127	CDS NUDIX hydrolase 3535454:3536209 forward MW:27284	0.000186624
RPA4355	pth putative peptidyl-tRNA hydrolase 4906232:4906852 reverse MW:22567	0.000186603
RPA2305	CDS acyl-CoA dehydrogenase 2612750:2613877 forward MW:40257	0.000186596
RPA0818	CDS probable 3-hydroxyacyl-CoA dehydrogenase 913151:915367 forward MW:80102	0.000186507
RPA0413	CDS putative methylenetetrahydrofolate dehydrogenase 456520:457407 reverse MW:30536	0.000186009
RPA0373	trxC thioredoxin 407527:407964 reverse MW:15919	0.000185906
RPA0938	CDS conserved unknown protein 1038125:1039216 reverse MW:38355	0.000185904
RPA1193	CDS cytochrome b/c1 precursor 1303042:1305108 forward MW:77000	0.00018589
RPA3053	cspA3 cold shock DNA binding protein 3456174:3456377 reverse MW:7526	0.000185707
RPA2461	#N/A	0.000185243
RPA1591	CDS conserved unknown protein 1769796:1770191 reverse MW:13654	0.000185151
RPA2047	dctP1 TrapT family, dctP subunit, C4-dicarboxylate periplasmic binding protein 2305049:2306053 forward MW:36473	0.000185006
RPA4302	CDS methyl-accepting chemotaxis receptor/sensory transducer 4848828:4851020 reverse MW:77138	0.000184916
RPA0854	hemO 5-aminolevulinic acid synthase (ALAS) 948749:949978 reverse MW:44754	0.000184882
RPA3785	CDS DUF72 4284169:4284975 forward MW:30316	0.000184839
RPA0624	dapE putative succinyl-diaminopimelate desuccinylase 691642:692805 reverse MW:41085	0.000184789
RPA2728	ribE riboflavin synthase, beta chain 3097743:3098234 forward MW:17087	0.000184576
RPA0027	aroG1 2-dehydro-3-deoxyphosphoheptonate aldolase 30837:31931 forward MW:38504	0.000184481
RPA3054	CDS possible transcriptional regulator, Crp/Fnr family 3456869:3457642 forward MW:28442	0.000184463
RPA0436	infB putative translation initiation factor if-2 480385:483036 reverse MW:95506	0.000184436
RPA3763	ilvB putative acetolactate synthase large subunit 4258850:4260475 forward MW:57644	0.000184411
RPA3416	CDS protein with 2 CBS domains 3859338:3859766 reverse MW:15863	0.000184381
RPA3250	rplC 50S ribosomal protein L3 3658754:3659479 reverse MW:25608	0.00018406
RPA2914	CDS putative outer membrane protein 3292876:3295401 reverse MW:92516	0.000183962
RPA4216	glcB malate synthase G 4759508:4761682 forward MW:78627	0.000183956
RPA2602	CDS peptidyl prolyl cis-trans isomerase 2960636:2961199 forward MW:20009	0.000183886
RPA0080	dut putative deoxyuridine 5'triphosphate nucleotidohydrolase 92150:92608 reverse MW:16001	0.000183772
RPA3231	rplO 50S ribosomal protein L15 3650181:3650666 reverse MW:16837	0.000183726
RPA0259	CDS HTransmembrane sensor and HAMP domains 284749:285531 reverse MW:27423	0.00018367
RPA2926	CDS ATP-binding protein of ABC transporter, possibly involved in lipoprotein release 3310911:3311609 reverse MW:25382	0.000183527
RPA4766	metZ O-succinylhomoserine sulfhydrylase 5380923:5382134 forward MW:43496	0.00018316
RPA2845	serS seryl-tRNA synthetase 3220208:3221512 reverse MW:47329	0.000183144
RPA0188	sucB dihydrolipoamide succinyl transferase 208123:209376 reverse MW:43864	0.000183037
RPA1081	CDS hypothetical protein 1189896:1190549 reverse MW:22917	0.000183011
RPA0395	CDS Metal dependent phosphohydrolase 434446:435039 reverse MW:21615	0.000182853
RPA0411	ppa inorganic pyrophosphatase 454277:454813 forward MW:19751	0.000182805
RPA4478	CDS conserved hypothetical protein 5050403:5050708 reverse MW:10778	0.000182773
RPA4105	rmrA putative hlyD family multidrug secretion protein 4645025:4646239 forward MW:44067	0.000182694
RPA1848	CDS Uncharacterized iron-regulated membrane protein DUF337 2076237:2077811 forward MW:58431	0.000182666
RPA2852	CDS putative sugar hydrolase 3226153:3227178 reverse MW:35976	0.000182647
RPA1013	fixG nitrogen fixation protein fixG, homologous to rdxB of R. sphaeroides 1115514:1116956 reverse MW:54231	0.000182611
RPA0016	ccoP, fixP cytochrome-c oxidase fixP chain 19019:19900 reverse MW:31591	0.000182568
RPA0912	CDS unknown protein 1013029:1013862 reverse MW:28951	0.000182451
RPA1811	CDS enoyl CoA hydratase 2038105:2038884 reverse MW:27791	0.000182447
RPA4034	CDS ABC transporter, periplasmic branched chain amino acid binding protein 4563239:4564471 forward MW:44901	0.000182423
RPA2460	#N/A	0.000182328
RPA2090	cobH precorrin isomerase CobH 2347836:2348465 reverse MW:21791	0.000182313
RPA3648	CDS conserved hypothetical protein 4121257:4121565 reverse MW:11538	0.000182159
RPA4344	CDS hypothetical protein 4898366:4898599 forward MW:8539	0.000181991
RPA3191	CDS putative short-chain dehydrogenases 3603496:3604374 reverse MW:30436	0.000181947
RPA2922	rpsB 30S ribosomal protein S2 3302284:3303279 reverse MW:36044	0.000181632
RPA0061	aroA 3-phosphoshikimate 1-carboxyvinyltransferase 67198:68535 forward MW:46372	0.000181372
RPA0952	dxs 1-D-deoxyxylulose 5-phosphate synthase 1052203:1054128 reverse MW:68804	0.000181134
RPA0010	CDS possible glutamate uptake transcriptional regulator, AsnC family 13269:13778 reverse MW:18704	0.000181027
RPA2503	CDS possible aminotransferase 2844868:2846088 forward MW:44402	0.000180903
RPA0428	CDS conserved hypothetical protein 469771:470289 reverse MW:17802	0.000180894
RPA1362	CDS putative sulfate ester transport system substrate-binding protein 1506856:1507920 forward MW:38441	0.000180693
RPA4780	pstS1 periplasmic phosphate-binding protein, (PBP) 5395079:5396089 reverse MW:35626	0.000180593
RPA0038	rplT ribosomal protein L20 45426:45785 reverse MW:13300	0.000180507
RPA1082	CDS conserved hypothetical protein 1190900:1192234 forward MW:45449	0.00018048
RPA4513	CDS putative signal transduction histidine kinase 5094008:5095012 reverse MW:36455	0.000180411
RPA1038	CDS TPR repeat 1140980:1142764 forward MW:65540	0.000180327
RPA2849	tatAE putative sec-independent protein translocase protein tatA/E 3223621:3223857 reverse MW:8366	0.000180306
RPA1712	CDS putative enoyl-CoA hydratase 1912856:1913638 reverse MW:28187	0.000180284
RPA1570	CDS putative aminopeptidase 1743857:1745974 reverse MW:77591	0.000179794
RPA1575	CDS conserved hypothetical protein 1751169:1751666 forward MW:18548	0.000179726
RPA0613	CDS NUDIX hydrolase 680822:681754 reverse MW:33692	0.000179561
RPA1955	CDS glutathione dependent formaldehyde dehydrogenase 2198871:2199980 reverse MW:39631	0.000179445
RPA2741	fabH 3-oxoacyl-acyl carrier protein synthase III 3111680:3112657 forward MW:34575	0.000179353
RPA0051	CDS putative sigma-54 modulation protein 57746:58351 forward MW:21946	0.000179098
RPA3499	CDS conserved unknown protein 3949002:3949538 forward MW:19536	0.000178677
RPA2966	glnB nitrogen regulatory protein P-II 3360442:3360780 forward MW:12335	0.000178644
RPA0941	CDS conserved hypothetical protein 1040987:1041310 reverse MW:11459	0.000178426
RPA4143	nnrR putative nitric oxide responsive transcriptional regulator NnrR, Crp/Fnr family 4685360:4686070 forward MW:25765	0.000178388
RPA0435	rbfA putative ribosome-binding factor A 479798:480211 reverse MW:15482	0.000178269
RPA3510	CDS conserved unknown protein 3963169:3963516 reverse MW:11853	0.000178198
RPA1629	cheY2 chemotaxis response regulator, CheY2 1810628:1810993 forward MW:13503	0.000178
RPA0171	invA1 putative dinucleoside polyphosphate hydrolase (AP4A pyrophosphatase) (invasion protein A, NUDIX family, NUDH subfamily. 190619:191125 forward MW:19281	0.000177941
RPA4190	CDS conserved unknown protein 4736383:4736772 reverse MW:14762	0.000177886
RPA3107	GatA2 Glu-tRNA(Gln) amidotransferase subunit A 3513574:3515052 reverse MW:51977	0.000177757
RPA1683	CDS 3-oxoacyl-acyl carrier protein reductase 1874213:1874995 reverse MW:26966	0.00017764
RPA0531	CDS beta-ketothiolase, acetoacetyl-CoA thiolase 590894:592072 forward MW:40553	0.00017732
RPA2584	CDS possible glyoxalase 2940486:2940872 forward MW:13952	0.000177089
RPA0078	CDS Protein of unknown function UPF0079 87900:89420 reverse MW:55111	0.000176944
RPA2874	eno enolase 3250857:3252140 reverse MW:45001	0.000176725
RPA4696	FldA conserved unknown protein 5299497:5300615 forward MW:38993	0.000176657
RPA1524	bchZ bacteriochlorophyllide reductase subunit 1692815:1694263 forward MW:53279	0.000176621
RPA3534	murF putative UDP-N-acetylmuramoylalanyl-D-glutamyl-2,6-diaminopimelate- D-alanyl-D-alanine ligase 3997105:3998544 reverse MW:49529	0.000176484
RPA0083	ubiE ubiquinone/menaquinone biosynthesis methlytransferase ubiE 95678:96439 reverse MW:28394	0.000176371
RPA2850	CDS conserved unknown protein 3224004:3225302 reverse MW:46430	0.000176177
RPA2901	CDS hypothetical protein 3277725:3278066 reverse MW:11781	0.000176083
RPA1100	ruvA RuvA; Holliday branch migration protein 1205358:1205975 forward MW:21627	0.000175864
RPA2777	metG methionyl-tRNA synthetase 3148397:3149941 forward MW:57551	0.000175713
RPA0571	regR two-component transcriptional regulator RegR, Fis family 633579:634133 reverse MW:20139	0.000175647
RPA2285	prfC peptide chain release factor 3 2586587:2588212 forward MW:59638	0.000175632
RPA2303	CDS putative 3-hydroxyacyl-CoA dehydrogenase 2610729:2611496 forward MW:26329	0.000175594
RPA4053	CDS possible dTDPglucose 4,6-dehydratase 4584793:4585872 forward MW:39543	0.000175593
RPA2580	CDS possible protein-L-isoaspartate O-methyltransferase 2934119:2934784 forward MW:24367	0.000175422
RPA0211	CDS acetyl-CoA synthetase 234927:236879 forward MW:72459	0.000175376
RPA4403	CDS morphinone reductase 4958641:4959741 forward MW:39393	0.000175304
RPA1791	CDS branched-chain amino acid transport system ATP-binding protein 2007080:2007799 reverse MW:25355	0.000175295
RPA4668	coxM, cutM carbon monoxide dehydrogenase chain C 5265000:5265800 forward MW:28018	0.000175168
RPA4449	CDS pmethyl-accepting chemotaxis receptor/sensory transducer 5022729:5024420 forward MW:60404	0.000175009
RPA2120	CDS putative hemin binding protein 2383282:2384253 reverse MW:33387	0.000174581
RPA1106	CDS conserved hypothetical protein 1210924:1211391 forward MW:18392	0.000174561
RPA3809	livF ATP-binding component of ABC transporter (putatively for branched chain amino acids) 4306255:4306995 forward MW:26389	0.000174478
RPA4019	CDS putative branched-chain amino acid ABC transporter system substrate-binding protein 4549160:4550341 forward MW:41868	0.000174458
RPA2687	mscL large-conductance mechanosensitive channel 3059852:3060331 forward MW:17004	0.00017444
RPA4188	CDS conserved unknown protein 4732135:4734309 forward MW:78899	0.000174331
RPA4282	CDS possible activator of photopigment and puc with BLUF domain 4831532:4832005 forward MW:17944	0.000174315
RPA1514	hemF putative coproporphyrinogen III oxidase precursor 1682058:1682969 forward MW:33661	0.000174084
RPA3400	CDS hypothetical protein 3840107:3840355 forward MW:9141	0.000174068
RPA1195	fixR1 short-chain dehydrogenase 1306424:1307200 reverse MW:27613	0.000173851
RPA3530	murG UDP-N-acetylglucosamine:N-acetylmuramyl-(pentapep tide) pyrophosphoryl-undecaprenol N-acetylglucosamine transferase 3991923:3993023 reverse MW:38444	0.000173773
RPA0983	CDS possible phthalate dioxygenase 1085284:1086642 forward MW:50794	0.000173517
RPA4368	CDS two-component transcriptional regulator, winged helix family 4918006:4918728 reverse MW:26633	0.000172997
RPA0477	CDS conserved hypothetical protein 528378:528938 forward MW:19284	0.000172916
RPA3899	flgF putative flagellar basal-body rod protein flgF 4400792:4401553 forward MW:27638	0.00017289
RPA1617	CDS ErfK/YbiS/YcfS/YnhG 1798147:1798728 reverse MW:21203	0.000172742
RPA3240	rplN 50S ribosomal protein L14 3654215:3654583 reverse MW:13489	0.000172708
RPA4469	CDS conserved unknown protein 5043493:5044236 forward MW:26643	0.000172701
RPA1548	puhA H subunit of photosynthetic reaction center complex 1719692:1720459 forward MW:27242	0.000172341
RPA4313	CDS putative acetyltransfersase 4863729:4864199 reverse MW:17290	0.000172338
RPA1297	CDS Short-chain dehydrogenase/reductase SDR:Glucose/ribitol dehydrogenase 1416913:1417764 reverse MW:30189	0.000172309
RPA4442	CDS ErfK/YbiS/YcfS/YnhG 5014406:5015089 forward MW:24509	0.000172301
RPA4359	CDS DUF185 4909253:4910392 forward MW:41325	0.000172288
RPA0288	CDS conserved unknown protein 318189:318752 forward MW:20275	0.000172221
RPA0267	trx possible thioredoxin 295679:296599 forward MW:32811	0.000172212
RPA1636	CDS conserved unknown protein 1817070:1818017 forward MW:33080	0.000172204
RPA2471	#N/A	0.000172184
RPA2334	CDS unknown protein 2647837:2648175 reverse MW:12089	0.00017215
RPA0298	CDS DUF299 329001:329840 forward MW:30864	0.00017215
RPA0338	CDS conserved unknown protein 366132:366440 forward MW:11500	0.000172065
RPA1140	groEL1 chaperonin GroEL1, cpn60 1247853:1249496 reverse MW:57626	0.000171493
RPA4453	CDS Metallo-phosphoesterase:Conserved hypothetical protein 282 5029184:5030011 reverse MW:29392	0.00017132
RPA1267	fliY putative flagellar motor switch protein 1388673:1389020 forward MW:12241	0.000171294
RPA4499	CDS unknown protein 5078463:5079113 reverse MW:23861	0.00017126
RPA3458	CDS possible TrapT family, dctP subunit, C4-dicarboxylate periplasmic binding protein 3900691:3901851 forward MW:41090	0.000171031
RPA4042	CDS putative long-chain-fatty-acid--CoA ligase 4572214:4574145 forward MW:71362	0.000170978
RPA4394	aceA isocitrate lyase 4946355:4947989 reverse MW:60704	0.000170866
RPA1307	CDS putative phosphatidylethanolamine-N-methyltransferase 1427120:1427758 forward MW:23543	0.00017085
RPA4018	CDS UDP-glucose-6-dehydrogenase 4547580:4548890 forward MW:46720	0.000170727
RPA0855	CDS Beta-lactamase-like 950199:951263 reverse MW:39617	0.000170619
RPA0377	CDS conserved unknown protein 410486:411310 forward MW:30156	0.000170564
RPA2590	ispD 4-diphosphocytidyl-2C-methyl-D-erythritol synthase:YgbB 2944754:2945950 reverse MW:41660	0.000170337
RPA1600	CDS BolA-like protein 1779811:1780047 forward MW:8390	0.000170266
RPA0481	CDS putative acyl-CoA dehydrogenase 531480:532640 forward MW:43002	0.00016983
RPA3864	CDS unknown protein 4364688:4364954 reverse MW:9463	0.000169795
RPA4090	CDS conserved hypothetical protein 4631838:4632479 reverse MW:21768	0.000169721
RPA3095	CDS GTP-binding protein 3501622:3503001 reverse MW:50746	0.000169549
RPA0008	kaiB circadian clock protein 10890:11174 reverse MW:10217	0.00016949
RPA0028	purH bifunctional purine biosynthesis protein 31989:33581 reverse MW:55969	0.000169276
RPA1016	petA ubiquinol-cytochrome-c reductase, Rieske iron-sulfur protein 1118259:1118792 forward MW:19307	0.000169164
RPA3149	CDS conserved hypothetical protein 3555834:3557201 forward MW:48636	0.000168974
RPA1659	CDS conserved unknown protein 1843683:1844273 reverse MW:23016	0.00016895
RPA2435	#N/A	0.00016882
RPA4482	CDS putative sensor (PAS) domain for methyl-accepting chemotaxis sensory transducer 5056386:5056922 reverse MW:19671	0.000168808
RPA1522	bchX bacteriochlorophyllide reductase subunit BchX 1690207:1691205 forward MW:34988	0.000168762
RPA4635	feoB ferrous iron transport protein B 5216625:5218511 reverse MW:68133	0.000168744
RPA1150	CDS putative histidyl-tRNA synthetase 1257854:1259002 reverse MW:40285	0.000168738
RPA1915	feuP two-component transcriptional regulator FeuP, winged helix family 2147990:2148664 forward MW:24990	0.000168687
RPA3892	CDS hypothetical protein 4394823:4395152 forward MW:11748	0.000168681
RPA1506	bchI putative Mg chelatase subunit Bchl 1672126:1673148 forward MW:37203	0.000168622
RPA0916	CDS conserved unknown protein 1018985:1019176 forward MW:7041	0.000168536
RPA2070	CDS hypothetical protein 2331496:2332005 forward MW:18902	0.000168486
RPA0508	accA acetyl-CoA carboxylase carboxyltransferase alpha subunit 561895:562857 forward MW:34470	0.000168387
RPA4424	CDS Beta-lactamase-like 4984072:4984920 forward MW:31117	0.000168377
RPA4383	CDS conserved unknown protein 4934735:4935268 forward MW:18894	0.000168255
RPA2596	CDS D-alanine aminotransferase 2953722:2954579 forward MW:31170	0.000168255
RPA3770	CDS conserved unknown protein 4265634:4266137 reverse MW:18046	0.000168243
RPA0053	CDS conserved hypothetical protein 59691:59957 reverse MW:9239	0.000168152
RPA4657	kduD putative 2-keto-3-deoxygluconate dehydrogenase 5243582:5244328 forward MW:26709	0.000168018
RPA0322	gshB putative glutathione synthetase 350318:351259 reverse MW:34553	0.000167999
RPA0272	glnK1 GlnK, nitrogen regulatory protein P-II 300253:300591 forward MW:12361	0.000167625
RPA3636	zwf putative glucose-6-phosphate 1-dehydrogenase 4098857:4100371 forward MW:56048	0.000167598
RPA3476	CDS possible energy transducer TonB 3922797:3923591 reverse MW:28187	0.000167546
RPA3114	CDS SEC-C motif 3518087:3518473 forward MW:14638	0.000167345
RPA2720	CDS possible glutathione-S-transferase 3090492:3091364 reverse MW:32500	0.00016734
RPA2844	CDS SCP-like extracellular protein 3219531:3220202 reverse MW:23164	0.000167247
RPA1966	CDS probable transcriptional regulator, TetR family 2213166:2213798 reverse MW:22774	0.00016722
RPA0956	CDS hypothetical protein 1057814:1058290 forward MW:16967	0.000167192
RPA4443	CDS acyl-CoA synthetase 5016593:5018221 forward MW:59960	0.000167141
RPA4248	fixJ two-component nitrogen fixation transcriptional regulator fixJ, LuxR family 4792709:4793320 forward MW:22255	0.000166958
RPA0849	CDS conserved hypothetical protein 940935:941519 forward MW:20876	0.000166914
RPA3409	CDS possible metal-dependent hydrolases 3847917:3849791 reverse MW:67452	0.000166762
RPA0041	CDS conserved unknown protein 47263:48048 forward MW:28350	0.000166614
RPA3321	algC possible phosphomannomutase AlgC 3746647:3748143 reverse MW:54355	0.000166556
RPA0865	CDS homospermidine synthase 961340:962770 reverse MW:53002	0.000166521
RPA0311	hisH imidazoleglycerol-phosphate synthase, amidotransferase component 339842:340492 forward MW:23630	0.000166474
RPA2464	#N/A	0.000166316
RPA3714	pimC pimeloyl-CoA dehydrogenase (large subunit) 4193874:4195064 reverse MW:44541	0.000166166
RPA2037	CDS possible periplasmic binding protein 2293274:2294506 forward MW:44359	0.000166117
RPA1007	mhpB possible 2,3-dihydroxyphenylpropionate 1,2-dioxygenase 1108545:1109402 forward MW:31141	0.000166083
RPA2388	CDS possible acyl-CoA ligase for activation during siderophore synthesis 2706288:2707556 reverse MW:45450	0.000165892
RPA3302	CDS conserved hypothetical protein 3724542:3724988 forward MW:16048	0.000165769
RPA1527	pufL photosynthetic reaction center L subunit 1695255:1696088 forward MW:30837	0.000165749
RPA4736	ftsE putative cell division ATP-binding protein FtsE, ABC type transporter 5347658:5348317 reverse MW:24472	0.000165744
RPA1449	CDS putative long-chain fatty acid--CoA ligase 1606418:1608133 forward MW:62364	0.000165718
RPA4347	CDS unknown protein 4901055:4901489 forward MW:14695	0.000165717
RPA4646	CDS putative carboxylesterase 5231249:5231998 forward MW:26151	0.000165659
RPA1909	CDS transcriptional regulator, MarR family 2139516:2139989 forward MW:17123	0.000165577
RPA4654	CDS conserved unknown protein 5241208:5241777 forward MW:21206	0.000165501
RPA0217	sdhA succinate dehydrogenase flavoprotein subunit 242052:243875 reverse MW:65896	0.000165385
RPA2569	cfa1 cyclopropane-fatty-acyl-phospholipid synthase 2916070:2917299 reverse MW:47015	0.000165378
RPA0271	tesB acyl-CoA thioesterase II 299186:300061 forward MW:33221	0.000165345
RPA3954	CDS thioredoxin reductase 4466340:4467368 reverse MW:37017	0.00016514
RPA4798	CDS putative acyl-CoA dehydrogenase 5415801:5416940 reverse MW:39968	0.000165055
RPA1056	CDS putative dehydrogenase (zinc-binding alcohol dehydrogenase, NADPH quinone oxidoreductase, oxidoreductase) 1165116:1166102 forward MW:34420	0.000164945
RPA3377	CDS 3-oxoacyl-acyl carrier protein reductase 3819486:3820190 reverse MW:24622	0.000164832
RPA4361	CDS conserved hypothetical protein 4911395:4912003 forward MW:20820	0.000164699
RPA0753	cysN putative CysN/CysC bifunctional enzyme, ATP-sulfurylase large subunit and adenylyl sulfate kinase 832905:834815 forward MW:67736	0.000164694
RPA3030	CDS hypothetical protein 3431088:3431384 forward MW:10930	0.000164629
RPA0662	badB ferredoxin 731512:731757 forward MW:8946	0.00016461
RPA0917	CDS probable transcriptional regulator, AraC family 1019597:1020106 forward MW:18562	0.000164461
RPA1549	CDS possible photosynthetic complex assembly protein 1720456:1721118 forward MW:23975	0.000164384
RPA3390	his3 phosphoribosyl c-AMP cyclohydrolase 3832039:3832494 reverse MW:16763	0.000164376
RPA1451	CDS unknown protein 1611539:1612492 forward MW:34855	0.000164322
RPA2593	ntrC nitrogen assimilation regulatory protein ntrC Response regulator 2948404:2949846 forward MW:52855	0.000163859
RPA3646	CDS putative maltooligosyltrehalose trehalohydrolase 4116288:4118054 forward MW:65632	0.000163454
RPA0655	badR Benzoate anaerobic degradation transcriptional regulator BadR, MarR family 723271:723798 forward MW:19519	0.000163382
RPA3001	kdpD two component osmosensitive K+channel and sensor histidine kinase, KdpD 3396563:3399286 reverse MW:98425	0.000163357
RPA4719	CDS molybdo-pterin binding protein 5320343:5320552 forward MW:7087	0.000163259
RPA3740	sqhC squalene-hopene-cyclase 4228545:4230506 reverse MW:72648	0.000163226
RPA0661	badA benzoate-CoA ligase 729921:731495 forward MW:56701	0.000163195
RPA3931	flgK2 possible flagellar hook-associated protein 1 FlgK 4437795:4439666 reverse MW:64722	0.000163156
RPA1846	CDS unknown protein 2075163:2075897 forward MW:26087	0.000163025
RPA3105	CDS Patatin-like phospholipase domain 3510864:3512249 reverse MW:49280	0.000162677
RPA3659	CDS DUF176 4132804:4133103 reverse MW:10962	0.000162627
RPA2445	#N/A	0.00016258
RPA4525	CDS hypothetical protein 5106564:5106995 forward MW:16334	0.000162385
RPA4180	pntB nicotinamide nucleotide transhydrogenase, subunit beta 4723562:4724965 reverse MW:48113	0.000162142
RPA0228	CDS unknown protein 253976:254377 reverse MW:14481	0.00016205
RPA1301	pfpI putative intracellular protease, PfpI family 1421072:1421635 forward MW:20279	0.000161876
RPA1568	CDS possible carboxylesterase 1741619:1742401 reverse MW:26916	0.000161844
RPA0176	atpD putative H+-transporting ATP synthase beta chain. 194774:196204 reverse MW:50717	0.000161721
RPA0538	#N/A	0.000161617
RPA3549	CDS possible hydrolase 4017089:4017727 forward MW:23190	0.000161603
RPA1856	CDS Protein of unknown function UPF0050 2085342:2085770 reverse MW:15979	0.000161428
RPA0314	hisE1 putative phosphoribosyl-ATP pyrophosphatase 342058:342381 forward MW:11670	0.000161393
RPA1710	CDS putative acyl-CoA dehydrogenase 1910349:1911593 forward MW:45110	0.000161357
RPA3932	CDS probable flagellar hook protein flgE 4439705:4441501 reverse MW:61449	0.00016118
RPA1167	yfcB possible adenine-specific methylase 1275882:1276904 reverse MW:36628	0.00016101
RPA0248	bp26 DUF541 272667:273365 reverse MW:23918	0.000160973
RPA0375	#N/A	0.000160911
RPA3236	rpsH 30S ribosomal protein S8 3652588:3652986 reverse MW:14609	0.000160831
RPA4332	gstA1 possible glutathione S-transferase 4883013:4883666 forward MW:24379	0.000160715
RPA1240	exbD1 biopolymer transport protein ExbD 1358465:1358902 forward MW:15217	0.00016054
RPA4148	prsA putative ribose-phosphate pyrophosphokinase 4690358:4691269 forward MW:32265	0.00016053
RPA1512	crtI phytoene dehydrogenase CrtI 1679157:1680692 forward MW:56701	0.000160497
RPA2648	CDS unknown protein 3013743:3014525 reverse MW:27818	0.000160473
RPA1181	CDS Haloacid dehalogenase-like hydrolase 1289758:1290612 forward MW:31466	0.000160009
RPA3519	recN putative DNA repair protein RecN 3977199:3978884 reverse MW:59513	0.000159979
RPA0052	ptsN1 putative nitrogen regulatory IIA protein 58627:59088 forward MW:16523	0.000159884
RPA0269	CDS DUF343 297393:297590 forward MW:7214	0.000159878
RPA4650	potA putative spermidine/putrescine transport system ATP-binding protein 5235875:5237020 reverse MW:41465	0.000159844
RPA2807	CDS conserved hypothetical protein 3181560:3181982 forward MW:15381	0.000159764
RPA2170	CDS hypothetical protein 2444663:2445160 forward MW:18239	0.000159382
RPA0654	badH 2-hydroxycyclohexanecarboxyl-CoA dehydrogenase 722381:723148 reverse MW:26129	0.000159344
RPA3422	CDS possible transcriptional regulator, MarR family 3864703:3865290 reverse MW:22128	0.000159271
RPA3906	CDS unknown protein 4409685:4409966 forward MW:10059	0.000159165
RPA4356	ctc, rplY, L25 putative 50S ribosomal protein L25 4906874:4907566 reverse MW:23969	0.000159105
RPA3744	CDS conserved unknown protein 4233715:4233954 reverse MW:8668	0.000158981
RPA2155	ilvD3 dihydroxy-acid dehydratase 2426865:2428571 forward MW:60025	0.000158875
RPA4530	CDS conserved hypothetical protein 5111319:5111810 reverse MW:18439	0.000158865
RPA2537	CDS possible NADH dehydrogenase (ubiquinone) Fe-S protein 4 (18kD) (NADH-coenzyme Q reductase) 2876741:2877046 forward MW:11918	0.000158839
RPA0842	CDS conserved unknown protein 936587:937240 forward MW:22834	0.00015878
RPA3372	CDS hypothetical protein 3813283:3813702 reverse MW:15280	0.000158677
RPA3269	rplL 50S ribosomal protein L7/L12 3687607:3687984 reverse MW:12843	0.000158669
RPA0379	pfkB putative 6-phosphofructokinase 413011:413949 forward MW:32563	0.000158629
RPA4067	#N/A	0.000158516
RPA2425	#N/A	0.000158461
RPA3940	CDS Universal stress protein (Usp) 4450961:4451392 forward MW:15311	0.00015842
RPA0922	CDS conserved hypothetical protein 1024419:1025438 reverse MW:36523	0.000158192
RPA4329	CDS conserved unknown protein 4880054:4880527 reverse MW:15828	0.000158111
RPA3169	lipB lipoate biosynthesis protein B 3575128:3575865 forward MW:26792	0.000158049
RPA2179	CDS xanthine-guanine phosphoribosyltransferase 2453243:2453797 forward MW:20109	0.000158028
RPA3011	CDS unknown protein 3409321:3409959 reverse MW:22235	0.000157933
RPA3392	CDS possible nifU homolog 3833480:3833932 forward MW:15989	0.00015775
RPA4309	serC phosphoserine aminotransferase, 4859855:4861027 reverse MW:41933	0.0001576
RPA0075	CDS conserved hypothetical protein 83383:86532 reverse MW:114172	0.000157593
RPA3875	CDS conserved unknown protein 4374071:4374367 forward MW:10092	0.000157281
RPA3164	CDS possible chitooligosaccharide deacetylase 3571310:3572113 forward MW:28885	0.000157276
RPA1661	CDS DUF156 1847388:1847663 forward MW:10266	0.000156794
RPA1841	CDS conserved unknown protein 2068059:2068466 reverse MW:14836	0.000156701
RPA0584	CDS transcriptional accessory protein 648631:650967 forward MW:84613	0.000156598
RPA3072	fabF 3-oxoacyl-acyl carrier protein synthase II 3477356:3478621 reverse MW:43842	0.000156576
RPA3106	CDS putative signal transduction histidine kinase with PAS/PAC domain 3512391:3513497 reverse MW:39923	0.00015653
RPA2014	CDS ABC transporter, polyamine transport protein 2267489:2268604 forward MW:41176	0.000156502
RPA1246	CDS conserved unknown protein 1363800:1364501 forward MW:24670	0.000156464
RPA0892	gltD glutamate synthase (NADPH) small chain 993473:994927 forward MW:51807	0.000156415
RPA4272	CDS conserved unknown protein 4820269:4820985 forward MW:26110	0.0001564
RPA4360	CDS DUF152 4910389:4911162 forward MW:27417	0.000156363
RPA1664	CDS Glyoxalase/Bleomycin resistance protein/dioxygenase domain 1849361:1849903 reverse MW:20106	0.000156287
RPA0221	matB malonyl CoA synthetase 246248:247759 reverse MW:54453	0.000156205
RPA2501	phbC poly-beta-hydroxybutyrate synthase 2842246:2844051 reverse MW:66772	0.000156133
RPA3979	CDS putative NADH-dependent dehydrogenase 4499777:4500772 reverse MW:34976	0.000156108
RPA3520	CDS Protein of unknown function UPF0169 3978897:3979805 reverse MW:33633	0.000156029
RPA3477	exbD5 exbD, uptake of enterochelin; tonB-dependent uptake of B colicins 3923696:3924145 reverse MW:16277	0.000155975
RPA0191	sucC succinyl-coA synthetase beta chain 213515:214711 reverse MW:42318	0.00015592
RPA4502	CDS putative outer membrane protein 5080486:5081175 reverse MW:24724	0.000155914
RPA3229	adk Adenylate kinase 3647585:3648700 reverse MW:37905	0.000155886
RPA1613	CDS putative cytochrome P-450 1793582:1794847 reverse MW:48554	0.000155794
RPA1430	CDS putative outer membrane protein 1585538:1586323 reverse MW:28190	0.000155788
RPA0840	mpp putative protease 934551:935840 forward MW:46352	0.00015574
RPA4519	CDS unknown protein 5100464:5101675 reverse MW:44529	0.000155735
RPA4402	CDS hypothetical protein 4958088:4958396 forward MW:10497	0.000155706
RPA1245	CDS conserved hypothetical protein 1363411:1363803 forward MW:13691	0.000155614
RPA2200	guaB inosine monophosphate dehydrogenase 2475578:2477074 forward MW:52395	0.000155576
RPA4655	fucA L-fuculose phosphate aldolase 5241859:5242545 forward MW:24844	0.000155214
RPA0875	hemZ ferrochelatase 971472:972509 forward MW:38462	0.000155171
RPA4733	plsC putative 1-acyl-SN-glycerol-3-phosphate acyltransferase 5344975:5345784 reverse MW:30327	0.00015514
RPA1149	hisG ATP phosphoribosyltransferase 1256880:1257857 reverse MW:34744	0.00015512
RPA4366	proC pyrroline-5-carboxylate reductase 4915228:4916070 forward MW:27919	0.000155074
RPA1416	CDS putative branched-chain amino acid transport system ATP-binding protein 1567571:1568290 forward MW:25738	0.000155014
RPA0416	CDS putative enoyl-CoA hydratase 458632:459444 reverse MW:29940	0.00015497
RPA0501	CDS BolA-like protein 556277:556546 forward MW:9553	0.000154769
RPA3605	CDS trans-aconitate methyltransferase 4068598:4069368 reverse MW:28758	0.000154626
RPA3515	CDS aminopeptidase P 3970781:3972610 forward MW:66140	0.000154331
RPA2061	nosZ nitrous-oxide reductase precursor NosZ 2322735:2324672 forward MW:71470	0.00015427
RPA0030	CDS Bacterial Sun/eukaryotic nucleolar Nop1/Nop2 35820:37172 reverse MW:48051	0.000154194
RPA0936	CDS possible transcriptional regulator, TetR family 1036631:1037203 forward MW:20614	0.000154181
RPA3973	CDS cytochrome c556 4491254:4491703 reverse MW:16148	0.000154022
RPA2486	#N/A	0.000153848
RPA2770	CDS conserved unknown protein 3141558:3141860 forward MW:11246	0.000153578
RPA3760	hpcC 5-carboxy-2-hydroxymuconate semialdehyde dehydrogenase 4255103:4256644 forward MW:54556	0.00015345
RPA3045	rnd ribonuclease D 3446844:3448022 forward MW:43712	0.000153398
RPA2669	CDS conserved hypothetical protein 3043229:3043561 reverse MW:12779	0.000153357
RPA2044	CDS conserved unknown protein 2300947:2301663 forward MW:26990	0.000153287
RPA4174	purE phosphoribosylaminoimidazole carboxylase catalytic subunit 4719311:4719799 forward MW:16380	0.000153133
RPA3451	CDS possible transcriptional regulator, TetR family 3893884:3894552 reverse MW:23867	0.000153055
RPA1969	yjbN NifR3/Smm1 family protein 2218343:2219338 forward MW:36248	0.000152954
RPA1169	moaD molybdopterin converting factor, subunit 1 1277397:1277648 reverse MW:9119	0.000152822
RPA1184	CDS DUF58 1295696:1296628 reverse MW:33750	0.000152752
RPA2552	CDS unknown protein 2893377:2893697 reverse MW:11666	0.000152681
RPA4820	eIF-2B translation initiation factor, aIF-2B alpha subunit 5443007:5444131 reverse MW:40046	0.000152619
RPA1973	CDS 3-hydroxyisobutyrate dehydrogenase 2221944:2222813 reverse MW:30320	0.000152589
RPA3396	CDS hypothetical protein 3836526:3837653 reverse MW:38755	0.000152545
RPA1510	CDS conserved unknown protein 1677230:1678183 forward MW:35283	0.000152515
RPA1118	TolR putative tolR protein, uptake of enterochelin; tonB-dependent uptake of B colicins 1219902:1220372 forward MW:16666	0.000152491
RPA1919	cycH cytochrome c-type biogenesis protein cycH 2152421:2153527 forward MW:39211	0.000152407
RPA0872	CDS putative peptidyl-dipeptidase 967238:969328 forward MW:77742	0.000152342
RPA2866	CDS pyruvate dehydrogenase E1 beta subunit 3242963:3244372 reverse MW:49737	0.000152159
RPA3743	CDS possible phytoene synthase-related protein 4232632:4233510 reverse MW:32830	0.000151889
RPA0009	kaiC circadian clock protein 11184:12875 reverse MW:61906	0.000151664
RPA4200	CDS YbaK / prolyl-tRNA synthetases associated domain 4744104:4744586 forward MW:16797	0.000151646
RPA2963	CDS hypothetical protein 3356681:3357154 reverse MW:17365	0.000151526
RPA4498	trpG anthranilate synthase 5076071:5078230 reverse MW:78299	0.000151478
RPA1205	CDS putative alcohol dehydrogenase 1315582:1316733 reverse MW:39657	0.000151402
RPA4471	CDS conserved hypothetical protein 5045047:5045640 reverse MW:21979	0.000151376
RPA3713	pimD pimeloyl-CoA dehydrogenase (small subunit) 4192563:4193705 reverse MW:40482	0.000151339
RPA2203	guaA GMP synthetase 2480182:2481804 forward MW:58431	0.000151202
RPA4487	CDS DSBA oxidoreductase:Tat pathway signal 5060865:5061539 forward MW:24556	0.000150989
RPA3961	CDS putative periplasmic binding protein for ABC transporter 4478600:4479493 reverse MW:31898	0.000150985
RPA3528	murB UDP-N-acetylenolpyruvoylglucosamine reductase 3989368:3990342 reverse MW:34585	0.000150903
RPA2656	CDS hypothetical protein 3021706:3022284 reverse MW:20239	0.00015083
RPA2082	cobA putative uroporphyrin III methylase 2341120:2341869 reverse MW:25821	0.000150746
RPA0954	CDS possible histone deacetylase or acetylpolyamine aminohydrolase or acetoin utilization protein 1054877:1055806 reverse MW:33254	0.000150646
RPA3151	CDS Heat shock protein DnaJ, N-terminal 3559644:3560372 reverse MW:25268	0.00015041
RPA3288	CDS Tyrosine protein kinase:Aminoglycoside phosphotransferase 3707777:3708835 reverse MW:39452	0.000150317
RPA2716	CDS conserved hypothetical protein 3088824:3089051 forward MW:8314	0.000150312
RPA3802	CDS carbon monoxide dehydrogenase medium subunit 4299460:4300266 reverse MW:28395	0.000150203
RPA3148	CDS DUF174 3555032:3555430 reverse MW:14742	0.000150154
RPA0806	CDS possible high-affinity branched-chain amino acid transport system substrate-binding protein 894376:895596 forward MW:44249	0.000150024
RPA3064	CDS conserved unknown protein 3468967:3469893 forward MW:34307	0.000149943
RPA1025	CDS possible Ectothiorhodospira Vacuolata Cytochrome 1126955:1127320 forward MW:13331	0.000149817
RPA1027	CDS conserved hypothetical protein 1128929:1129846 forward MW:32884	0.000149733
RPA4489	CDS putative chromosome segregation SMC protein 5063290:5066823 forward MW:129213	0.0001496
RPA4639	CDS methyl-accepting chemotaxis receptor/sensory transducer 5221609:5223303 reverse MW:59591	0.000149414
RPA3242	rpmC 50S ribosomal protein L29 3654908:3655117 reverse MW:7981	0.000149409
RPA2646	CDS putative ABC transporter oligopeptide-binding protein 3010761:3012377 reverse MW:59989	0.000149357
RPA3116	ipdC indole-3-pyruvate decarboxylase 3520331:3521962 reverse MW:58286	0.000149237
RPA4194	osmC osmotically inducible protein OsmC 4739575:4740003 reverse MW:14582	0.000149192
RPA0109	CDS putative 3-oxoacyl-(acyl carrier ptn) reductase 125400:126188 reverse MW:27310	0.000149145
RPA2838	pimt2 putative D-aspartate protein carboxylmethyltransferase type II 3214132:3214785 reverse MW:23903	0.000148887
RPA0985	CDS putative branched-chain amino acid transport system substrate-binding protein 1088146:1089318 forward MW:41577	0.0001487
RPA4048	rfbF alpha-D-glucose-1-phosphate cytidylyltransferase 4580288:4581055 forward MW:28855	0.000148629
RPA3779	CDS conserved hypothetical protein 4276159:4277718 forward MW:56053	0.000148543
RPA2689	CDS possible thiol-specific antioxidant related protein 3060865:3061443 forward MW:20763	0.000148434
RPA0064	rpsA ribosomal protein S1 70316:72013 forward MW:62801	0.000148402
RPA3265	CDS putative ABC transporter 3674048:3676186 reverse MW:77342	0.00014839
RPA3831	CDS conserved unknown protein 4324785:4325186 reverse MW:13712	0.000148361
RPA2921	tsf elongation factor Ts 3301233:3302159 reverse MW:32206	0.000148192
RPA2724	glyA1 glycine hydroxymethyltransferase 3093944:3095242 forward MW:46185	0.000148129
RPA0559	CDS putative pirin 620654:621571 reverse MW:33510	0.000148038
RPA2697	CDS putative ribonuclease III 3068522:3069340 forward MW:29186	0.000147961
RPA4708	CDS conserved unknown protein 5309570:5310538 forward MW:34331	0.000147945
RPA3130	CDS transcriptional regulator, XRE family 3538223:3538606 reverse MW:14259	0.00014775
RPA0049	CDS possible ABC transporter ATP-binding protein (in rpoN upstream) 54870:55835 forward MW:35070	0.000147563
RPA1494	CDS unknown protein 1657406:1658056 forward MW:22587	0.000147541
RPA0582	CDS conserved unknown protein 645175:645603 forward MW:16058	0.000147343
RPA0525	CDS possible peptidoglycan transglycosylase 585650:586360 forward MW:25785	0.000147278
RPA1126	ftsH metalloprotease (cell division protein) FtsH 1229602:1231518 forward MW:69829	0.000147276
RPA4750	etfB electron transfer flavoprotein beta chain, (ETFSS) 5361389:5362138 reverse MW:26364	0.000147239
RPA4236	CDS Mce4/Rv3499c/MTV023.06c protein 4777519:4778715 reverse MW:42015	0.000146988
RPA0932	CDS conserved unknown protein 1032245:1032790 forward MW:19632	0.000146907
RPA1743	CDS hypothetical protein 1950081:1950920 reverse MW:30610	0.000146888
RPA2177	CDS DUF404 2450743:2452161 reverse MW:52783	0.000146709
RPA3309	CDS conserved unknown protein 3730238:3730804 forward MW:20397	0.000146538
RPA1287	dnaG putative DNA primase 1404459:1406468 forward MW:73013	0.000146537
RPA3322	manC, cpsB, rfbM putative mannose-1-phosphate guanylyltransferase (GDP) (GDP-mannose pyrophosphorylase) (GMP) 3748190:3749626 reverse MW:51995	0.000146458
RPA4193	pyk pyruvate kinase 4737915:4739348 forward MW:51438	0.000146358
RPA2692	rnpO RNA polymerase omega subunit 3063234:3063626 forward MW:14368	0.000146308
RPA0866	rnk putative nucleoside diphosphate kinase regulator 962880:963284 reverse MW:14312	0.000146238
RPA3576	thiE thiamin phosphate pyrophosphorylase 4041822:4042430 forward MW:21730	0.000146193
RPA4535	CDS hypothetical protein 5115658:5115945 forward MW:9145	0.00014619
RPA2000	leuA putative isopropyl malate synthase 2249471:2251069 forward MW:58014	0.000146103
RPA0479	fabG1 possible 3-oxoacyl-acyl carrier protein reductase 529346:530128 reverse MW:26995	0.000145998
RPA1561	cbbX cbbX protein homolog 1733596:1734522 forward MW:34563	0.000145942
RPA2229	trbJ putative conjugal transfer protein trbJ 2526265:2527008 reverse MW:26713	0.000145841
RPA3834	idh NADP-dependent isocitrate dehydrogenase 4328043:4329269 forward MW:45410	0.000145742
RPA0254	gpdA putative glycerol-3-phosphate dehydrogenase 277806:278795 reverse MW:33867	0.000145716
RPA3707	CDS possible nitrate transporter component, nrtA 4185673:4186833 forward MW:41053	0.000145712
RPA3644	glgB 1,4-alpha-glucan branching enzyme (glycogen branching enzyme) 4111821:4113971 forward MW:80566	0.000145689
RPA1879	CDS Choloylglycine hydrolase 2109685:2110752 reverse MW:38585	0.000145314
RPA0470	CDS perplasmic binding protein of ABC transporter 518032:519174 reverse MW:41705	0.000145252
RPA2712	hemB delta-aminolevulinic acid dehydratase 3084385:3085437 reverse MW:38416	0.000144937
RPA4441	corA putative magnesium/cobalt transport protein 5013079:5014059 reverse MW:36321	0.000144835
RPA2942	nuoI1 NADH-ubiquinone dehydrogenase chain I 3327592:3328080 reverse MW:18649	0.000144805
RPA2799	pdxK putative pyridoxamine kinase 3174285:3175151 forward MW:30352	0.000144795
RPA0358	chvI two-component transcriptional regulator ChvI, winged helix family 387944:388645 reverse MW:26523	0.000144562
RPA0306	hslU heat shock protein HslU, proteasome-related ATPase subunit 335995:337296 reverse MW:47489	0.00014442
RPA0095	CDS putative multidrug efflux membrane fusion protein 106266:107411 forward MW:40543	0.000144178
RPA2967	glnA glutamine synthetase I 3360870:3362279 forward MW:52362	0.000144149
RPA3742	CDS putative poly-isoprenyl transferase 4231796:4232635 reverse MW:30905	0.00014413
RPA2568	CDS O-acetylserine (thiol) lyase 2914922:2915959 reverse MW:36592	0.00014401
RPA0371	metB putative cystathionine gamma-lyase 405749:406933 reverse MW:42189	0.000143993
RPA2742	himA integration host factor alpha subunit 3112791:3113147 forward MW:12834	0.000143941
RPA0326	CDS DUF24, predicted transcriptional regulator, related to MarR family 354103:354465 reverse MW:13495	0.000143881
RPA0076	CDS Nucleotidyl transferase 86608:87330 reverse MW:25988	0.000143835
RPA4288	CDS conserved hypothetical protein 4836310:4837083 forward MW:26803	0.000143705
RPA2853	CDS Proline-rich region 3227227:3228849 reverse MW:57489	0.000143319
RPA3245	rplV 50S ribosomal protein L22 3656302:3656685 reverse MW:13957	0.000143286
RPA2674	CDS quinone oxidoreductase 3047516:3048490 forward MW:34876	0.000143252
RPA3635	gnd 6-phosphogluconate dehydrogenase 4097820:4098860 forward MW:37809	0.000143167
RPA0626	dapD 2,3,4,5-tetrahydropyridine-2-carboxylate N-succinyltransferase 693297:694142 reverse MW:29734	0.000142963
RPA3803	CDS carbon-monoxide dehydrogenase small subunit 4300342:4300827 reverse MW:17157	0.000142959
RPA4742	CDS conserved hypothetical protein 5354606:5354887 reverse MW:9632	0.000142921
RPA4776	phoU phosphate regulon transcriptional regulator, phoU 5391441:5392157 reverse MW:26662	0.000142753
RPA3040	CDS unknown protein 3439761:3440324 forward MW:20141	0.0001426
RPA2136	CDS possible cytochrome C precursor 2401317:2401631 forward MW:11231	0.000142565
RPA4768	CDS conserved hypothetical protein 5383250:5384029 reverse MW:28095	0.000142551
RPA3287	CDS putative 3-oxoacyl-acyl carrier protein reductase 3706645:3707430 forward MW:26816	0.000142457
RPA1277	CDS possible beta-ketoadipate enol-lactone hydrolase 1397862:1398566 forward MW:24967	0.000142431
RPA3226	rpoA DNA-directed RNA polymerase alpha subunit 3645359:3646378 reverse MW:37535	0.000142234
RPA1722	alkB alkylated DNA repair protein 1921936:1922586 forward MW:23513	0.000142191
RPA1979	CDS unknown protein 2229556:2230005 reverse MW:15140	0.000142081
RPA0778	CDS conserved hypothetical protein 863776:864177 reverse MW:14337	0.000142012
RPA0483	CDS unknown protein 533625:534389 reverse MW:27274	0.000142001
RPA0047	CDS conserved hypothetical protein 53339:54079 forward MW:26825	0.00014188
RPA3574	thiS putative thiamin biosynthesis ThiS 4040603:4040800 forward MW:6958	0.000141871
RPA2865	CDS conserved unknown protein 3242662:3242958 reverse MW:11042	0.000141488
RPA2948	fkbM possible methyltransferase, FkbM family 3333512:3334483 reverse MW:35248	0.00014143
RPA0359	CDS conserved unknown protein 388879:389613 forward MW:26825	0.000141309
RPA1484	pgm2 phosphoglucomutase 1646478:1648130 forward MW:58363	0.000141065
RPA3749	eutB ethanolamine ammonia-lyase large subunit 4240105:4241487 reverse MW:49072	0.000141034
RPA2426	#N/A	0.00014102
RPA1137	CDS unknown protein 1244408:1244824 forward MW:14699	0.000140948
RPA3564	CDS putative tyrosine phenol-lyase 4029316:4030764 reverse MW:53702	0.000140887
RPA2553	CDS conserved unknown protein 2894171:2899384 forward MW:185531	0.000140855
RPA4836	rpsT 30S ribosomal protein S20 5458392:5458658 forward MW:9709	0.000140754
RPA1635	CDS RNA polymerase ECF-type sigma factor 1816522:1817070 forward MW:20498	0.000140696
RPA0543	CDS unknown protein 606652:607179 forward MW:18483	0.000140694
RPA0914	CDS putative diguanylate cyclase (GGDEF)/phosphodiesterase (EAL) with PAS domain 1014871:1017750 reverse MW:105237	0.00014067
RPA1124	CDS conserved hypothetical protein 1227238:1228275 forward MW:36566	0.000140625
RPA0826	CDS DUF433 923443:923664 forward MW:8211	0.000140319
RPA0524	CDS putative geranyltranstransferase (farnesyl-diphosphate synthase) 584622:585548 reverse MW:32901	0.00014031
RPA0596	CDS conserved hypothetical protein 664960:665259 reverse MW:10484	0.000140214
RPA1442	CDS possible uridine monophosphate kinase 1598614:1599426 reverse MW:28801	0.000139811
RPA1356	CDS PpiC-type peptidyl-prolyl cis-trans isomerase 1502134:1503177 forward MW:37852	0.000139669
RPA2725	CDS DUF193:ATP cone domain 3095345:3095827 forward MW:18601	0.000139568
RPA1761	CDS putative enoyl-CoA hydratase 1970699:1971478 reverse MW:27701	0.000139377
RPA2502	CDS unknown protein 2844378:2844683 forward MW:10023	0.000139209
RPA3818	purL phosphoribosylformylglycinamidine synthase I 4315019:4315720 reverse MW:24919	0.000139124
RPA3248	rplW 50S ribosomal protein L23 3657836:3658135 reverse MW:10908	0.000139048
RPA2727	ribC riboflavin synthase alpha chain 3097004:3097612 forward MW:21515	0.000138891
RPA0915	CDS putative NADPH quinone oxidoreductase 1017873:1018871 reverse MW:34576	0.000138882
RPA0170	CDS conserved hypothetical protein 189342:190580 forward MW:43466	0.000138845
RPA3619	vanA putative vanillate O-demethylase oxygenase, iron-sulfur subunit 4082101:4083144 forward MW:39031	0.000138841
RPA2620	CDS unknown protein 2980614:2980940 reverse MW:12000	0.000138613
RPA4510	CDS conserved unknown protein 5091256:5092203 reverse MW:32889	0.00013858
RPA2123	CDS conserved unknown protein 2386234:2386905 forward MW:22707	0.00013847
RPA1094	CDS glutaryl-CoA dehydrogenase 1199051:1200265 forward MW:44561	0.000138355
RPA0658	badE benzoyl-CoA reductase subunit 726243:727553 forward MW:49664	0.000138249
RPA1685	CDS possible serine protease/outer membrane autotransporter 1876349:1880449 forward MW:130747	0.000138242
RPA0065	sppA putative protease IV 72242:73222 forward MW:34644	0.000138204
RPA4336	CDS putative oxidoreductase, 4887317:4888258 forward MW:34556	0.000138183
RPA0198	CDS possible acetate transporter, stationary-phase anti-death (SAD) family 222285:223076 forward MW:28252	0.00013807
RPA2592	ntrB nitrogen regulatory signal transduction histidine kinase NtrB 2947222:2948394 forward MW:42312	0.000138044
RPA1178	CDS putative histidyl-tRNA synthetase 1284950:1286521 reverse MW:57222	0.000138011
RPA1632	ctrA two-component cell cycle transcriptional regulator ctrA, winged helix family 1813413:1814114 reverse MW:26064	0.000137678
RPA3015	phyB1 Bacteriophytochrome (light-regulated signal transduction histidine kinase), PhyB1 3411808:3414084 forward MW:83425	0.000137428
RPA1303	CDS putative transglycolase 1422427:1423245 forward MW:29442	0.000137385
RPA3227	rpsK 30S ribosomal protein S11 3646512:3646901 reverse MW:13877	0.000137368
RPA2606	tgt tRNA guanine transglycosylase 2963343:2964476 forward MW:41644	0.000137286
RPA4740	pcaC putative 4-carboxymuconolactone decarboxylase 5352717:5353097 forward MW:14148	0.000137169
RPA0450	CDS transcriptional regulator, FUR family; probable FUR protein 496807:497238 reverse MW:16719	0.000137072
RPA1662	CDS hypothetical protein 1847694:1848374 reverse MW:24735	0.000137054
RPA4134	CDS transcriptional regulatorf, XRE family 4675429:4675707 forward MW:10161	0.000137041
RPA1675	CDS methyl-accepting chemotaxis receptor/sensory transducer with PAS domain 1862118:1864268 forward MW:77601	0.000136784
RPA4351	CDS conserved unknown protein 4903498:4903980 reverse MW:17667	0.000136738
RPA4645	cbbF fructose-1,6-bisphosphatase 5229746:5230777 reverse MW:36633	0.000136414
RPA0337	pyrF orotidine 5`-phosphate decarboxylase 365393:366106 forward MW:24690	0.000136388
RPA3732	argD1 putative N-acetylornithine aminotransferase 4217524:4218915 reverse MW:50389	0.000136329
RPA2161	CDS possible transcriptional regulator, arsR family 2432327:2432641 forward MW:11365	0.000136227
RPA0776	CDS possible gamma-glutamyltranspeptidase precursor 859102:860694 reverse MW:56468	0.000136103
RPA4269	CDS ribonuclease H 4817500:4817967 reverse MW:17289	0.00013608
RPA0907	CDS response regulator receiver (CheY-like protein) 1009176:1009535 forward MW:13338	0.000135912
RPA0045	CDS putative NADH dehydrogenase (ubiquinone) 1 alpha subcomplex 51116:52081 reverse MW:33871	0.000135847
RPA4078	CDS conserved hypothetical protein 4617193:4617570 reverse MW:14328	0.000135747
RPA3822	CDS conserved unknown protein 4317533:4317856 forward MW:11940	0.000135706
RPA1962	CDS unknown protein 2208766:2209047 forward MW:10544	0.000135704
RPA1844	CDS putative peptidase 2071008:2072414 forward MW:50332	0.000135658
RPA4702	ligB Protocatechuate 4,5-dioxygenase, beta chain 5305104:5305958 forward MW:31265	0.000135572
RPA2658	CDS hypothetical protein 3024595:3025986 reverse MW:48276	0.000135177
RPA3034	CDS unknown protein 3434340:3434603 forward MW:9316	0.000135072
RPA0887	exoN UTP-glucose-1-phosphate uridylyltransferase 984555:985430 reverse MW:32230	0.00013505
RPA1775	CDS putative dehydrogenase 1989978:1990892 reverse MW:32539	0.00013504
RPA4160	CDS polyamine ABC transporter, ATP-binding protein 4704230:4705372 reverse MW:41019	0.000134947
RPA4119	CDS hypothetical protein, possible TrbK 4662799:4663185 reverse MW:13696	0.000134937
RPA3810	livK putative periplasmic binding protein of ABC transporter 4307174:4308280 forward MW:39663	0.00013484
RPA4208	CDS SCP-like extracellular protein 4751539:4752054 reverse MW:18110	0.000134775
RPA3629	CDS conserved hypothetical protein 4091125:4091382 reverse MW:9824	0.000134767
RPA0292	parA chromosome partitioning protein, ParA 321408:322262 reverse MW:30891	0.000134712
RPA0910	CDS DUF209:Cupin domain 1011260:1011958 reverse MW:25106	0.000134705
RPA4198	CDS Amidohydrolase 2 4742272:4743141 forward MW:32642	0.0001346
RPA0236	CDS conserved unknown protein 262334:262747 reverse MW:15578	0.000134542
RPA4232	CDS hypothetical protein 4774697:4775023 forward MW:12085	0.000134534
RPA0684	CDS hypothetical protein 760739:760918 reverse MW:6708	0.000134191
RPA1618	ilvX putative acetolactate synthase large subunit 1798909:1800453 forward MW:53599	0.000133799
RPA0367	rpoH RNA polymerase sigma 32 subunit, RpoH, stress response sigma factor 397207:398106 reverse MW:33874	0.000133715
RPA1134	CDS conserved hypothetical protein 1239338:1240309 forward MW:34400	0.000133677
RPA2661	CDS DUF502 3029723:3030526 forward MW:29016	0.000133489
RPA2907	cisY citrate synthase 3286211:3287515 forward MW:48027	0.000133307
RPA3554	arsC2 arsenate reductase 4022698:4023123 reverse MW:15434	0.000133282
RPA1357	CDS conserved hypothetical protein 1503219:1503734 forward MW:18582	0.00013312
RPA3088	CDS conserved hypothetical protein 3493736:3494128 reverse MW:14432	0.000133019
RPA3313	CDS hypothetical protein 3736702:3736914 reverse MW:7448	0.000132849
RPA0408	bipA conserved GTPase 450314:452137 forward MW:67109	0.000132727
RPA2186	CDS possible 3-oxo-(acyl) acyl carrier protein reductase 2459456:2460373 forward MW:31988	0.000132685
RPA2546	CDS FKBP-type peptidyl-prolyl cis-trans isomerase 2889133:2889591 forward MW:15826	0.000132594
RPA0089	CDS conserved unknown protein 102225:102566 reverse MW:12691	0.000132463
RPA2867	CDS pyruvate dehydrogenase E1 alpha subunit 3244431:3245465 reverse MW:37698	0.000132397
RPA4700	ligI 2-pyrone-4,6-dicarboxylic acid hydrolase 5303694:5304608 forward MW:34470	0.000132383
RPA2057	CDS hypothetical protein 2318610:2318978 forward MW:12538	0.000132143
RPA0068	trpF putative N-(5'-phosphoribosyl)anthranilate isomerase 74185:74826 forward MW:22677	0.000132101
RPA4271	lytB2 penicillin tolerance protein (lytB) , control of stringent response 4819047:4820009 reverse MW:34613	0.000132077
RPA2317	gctB putative CoA transferase, small subunit B 2624776:2625570 reverse MW:28269	0.000132037
RPA3193	CDS DUF35 3605568:3605960 reverse MW:14243	0.000131593
RPA0504	aroK putative shikimate kinase 559129:559740 reverse MW:22173	0.000131452
RPA0402	CDS possible transcriptional regulator, TetR family 442869:443489 forward MW:22663	0.000131341
RPA0984	glnA4 putative glutamine synthetase-like protein 1086639:1088099 forward MW:54483	0.000131311
RPA3525	ddlA putative D-alanyl-D-alanine ligase A 3985840:3986829 reverse MW:35057	0.00013124
RPA2652	CDS unknown protein 3017428:3017631 forward MW:7179	0.000130868
RPA2174	CDS conserved hypothetical protein 2447810:2448556 reverse MW:27425	0.000130865
RPA3018	CDS response regulator receiver:histidine kinase 3416877:3418013 forward MW:41968	0.000130851
RPA2505	glpX Fructose-1,6-bisphosphatase/sedoheptulose 1,7-bisphosphatase related protein 2847555:2848559 forward MW:35497	0.000130819
RPA3889	CDS unknown protein 4388533:4389687 forward MW:41256	0.000130774
RPA2839	CDS response regulator receiver (CheY-like protein) 3215009:3215383 forward MW:13416	0.000130756
RPA3233	rpsE ribosomal protein S5 3650932:3651507 reverse MW:20654	0.000130748
RPA1262	CDS hypothetical protein 1384147:1384611 reverse MW:16324	0.000130476
RPA2540	hmgL 3-hydroxy-3-methylglutaryl-CoA lyase 2881000:2881905 forward MW:31410	0.000130408
RPA2543	CDS TrapT family, dctP subunit, C4-dicarboxylate periplasmic binding protein 2883903:2884922 reverse MW:36194	0.000130296
RPA3730	CDS GMC-type oxidoreductase 4214978:4216597 forward MW:58983	0.000130292
RPA1836	CDS DUF636 2063791:2064255 reverse MW:16687	0.000130253
RPA2801	CDS Collagen triple helix repeat 3176255:3176752 reverse MW:15559	0.000130188
RPA1579	CDS L-carnitine dehydratase/bile acid-inducible protein F 1754786:1755994 reverse MW:44043	0.000130059
RPA3592	CDS hypothetical protein 4055953:4057032 forward MW:38262	0.00012981
RPA0283	CDS two-component transcriptional regulator, winged helix family 311368:312054 reverse MW:25115	0.000129754
RPA3671	infA translation initiation factor if-1 (infA) 4145425:4145703 forward MW:10577	0.000129753
RPA1670	CDS Metallo-phosphoesterase 1855181:1855921 forward MW:26914	0.000129716
RPA3297	CDS possible branched-chain amino acid transport system substrate-binding protein 3717617:3718969 reverse MW:48306	0.000129671
RPA1417	CDS putative branched-chain amino acid transport system ATP-binding protein 1568283:1568987 forward MW:25615	0.00012954
RPA4149	CDS Beta-lactamase-like 4691266:4692894 forward MW:59606	0.000129505
RPA3253	fusA, EF-G elongation factor G 3661155:3663227 reverse MW:75601	0.00012949
RPA0913	CDS DUF179 1013997:1014650 forward MW:23154	0.000129416
RPA3591	CDS Endoribonuclease L-PSP 4055350:4055733 forward MW:13647	0.000129338
RPA4562	apbA/panE putative 2-dehydropantoate 2-reductase 5141828:5142733 forward MW:30809	0.000129323
RPA3060	CDS leucine aminopeptidase 3462199:3463701 reverse MW:52289	0.000129222
RPA3978	wpbE putative aminotransferase (aminosugar biosynthesis) 4498568:4499719 reverse MW:40571	0.000129175
RPA1441	CDS possible uridylate kinase 1597783:1598604 reverse MW:28717	0.000129086
RPA0162	CDS possible GTP-binding proteins 180688:181749 forward MW:37743	0.000129073
RPA2185	CDS nodN-like protein 2458970:2459437 forward MW:17564	0.000128871
RPA0397	CDS conserved unknown protein 436430:437005 reverse MW:19608	0.000128797
RPA1682	CDS ptwo-component transcriptional regulator, LuxR family 1873536:1874162 forward MW:22536	0.000128789
RPA2961	clpP ATP-dependent Clp protease proteolytic subunit 3353980:3354618 reverse MW:23590	0.000128695
RPA4178	CDS conserved unknown protein 4722518:4722805 reverse MW:10402	0.00012849
RPA0091	CDS hypothetical protein 103287:103628 reverse MW:11250	0.000128464
RPA3781	yihV possible sugar kinase 4278937:4279830 forward MW:32645	0.000128201
RPA3628	CDS possible amidase 4089656:4091053 reverse MW:49305	0.000128154
RPA3849	CDS glycine cleavage system protein H 4349602:4349967 forward MW:12927	0.000127932
RPA1826	CDS conserved hypothetical protein 2055690:2057048 reverse MW:46556	0.000127889
RPA1009	CDS possible cytochrome P450 1110510:1111697 forward MW:44011	0.000127696
RPA2693	relA GTP pyrophosphokinase 3063892:3066174 forward MW:84504	0.000127662
RPA3471	CDS ABC transporter, ATP-binding protein 3916525:3917589 reverse MW:38552	0.000127535
RPA1519	crtE geranylgeranyl pyrophosphate synthase 1687143:1688009 forward MW:30293	0.000127421
RPA4321	paaG3 putative enoyl-CoA hydratase paaG 4871637:4872452 forward MW:29129	0.000127247
RPA2311	CDS hypothetical protein 2620446:2621075 reverse MW:23598	0.000127152
RPA1970	CDS conserved hypothetical protein 2219352:2219888 reverse MW:18657	0.000127055
RPA0351	CDS hypothetical protein 380311:381132 forward MW:30187	0.000127032
RPA4371	mutL DNA mismatch repair protein MutL 4920918:4922705 reverse MW:64360	0.000126924
RPA2434	#N/A	0.000126902
RPA2496	CDS transcriptional regulator, GntR family 2837138:2837836 reverse MW:25893	0.000126894
RPA2293	CDS hypothetical protein 2599302:2599898 reverse MW:22169	0.000126885
RPA1843	CDS conserved unknown protein 2069189:2070799 forward MW:57304	0.000126514
RPA4730	CDS ATP-binding protein of ABC transporter, duplicated ATPase domains 5341259:5342878 forward MW:59773	0.000126135
RPA3266	CDS possible pyridine nucleotide-disulphide oxidored 3676306:3678369 reverse MW:77399	0.000126058
RPA0090	CDS hypothetical protein 102804:103208 reverse MW:15280	0.000125822
RPA1194	CDS putative carboxymethylenebutenolidase 1305267:1305941 forward MW:24086	0.000125815
RPA4378	CDS maltose O-acetyltransferase 4931347:4931919 reverse MW:19966	0.000125638
RPA2854	argS arginyl-tRNA synthetase 3228952:3230745 reverse MW:65197	0.00012557
RPA1518	crtD methoxyneurosporene dehydrogenase 1685462:1687021 reverse MW:55324	0.000125517
RPA3125	RNR ribonuclease R 3532611:3534956 forward MW:85197	0.000125465
RPA2283	CDS putative proteic killer suppression protein {plasmid Rts1) 2585678:2585953 reverse MW:10550	0.000125455
RPA4729	rocF putative arginase 5340028:5341011 forward MW:34835	0.000125298
RPA1853	CDS putative short-chain dehydrogenase 2083126:2083866 reverse MW:24773	0.000125277
RPA1489	CDS two-component transcriptional regulator, LuxR family 1652068:1652739 reverse MW:23856	0.000125272
RPA1175	CDS response regulator receiver (CheY-like protein) 1283518:1283913 forward MW:14439	0.000125267
RPA0234	CDS methyl-accepting chemotaxis receptor/sensory transducer 259203:260894 reverse MW:58781	0.000124997
RPA3389	CDS hypothetical protein 3831331:3832029 forward MW:24398	0.000124839
RPA0600	CDS conserved hypothetical protein 667367:667861 forward MW:18132	0.000124745
RPA3380	CDS response regulator receiver (CheY-like protein) 3821616:3822161 forward MW:20834	0.000124741
RPA3124	TopA DNA topoisomerase I 3529873:3532608 forward MW:98943	0.000124681
RPA2971	bioD dethiobiotin synthetase 3365368:3366006 reverse MW:22562	0.00012464
RPA0452	CDS Glycoprotease (M22) metalloprotease 497809:498504 reverse MW:23929	0.000124323
RPA3234	rplR 50S ribosomal protein L18 3651568:3651930 reverse MW:13037	0.000124271
RPA4052	CDS possible 3-dehydroquinate synthase 4583678:4584796 forward MW:40911	0.000124217
RPA4447	CDS conserved hypothetical protein 5020795:5021214 reverse MW:14732	0.000124124
RPA0465	CDS possible transmembrane protein 513127:514560 reverse MW:52128	0.000123889
RPA0302	secB putative protein-export protein SecB 331954:332427 reverse MW:17076	0.000123823
RPA0257	CDS conserved unknown protein 280945:282354 forward MW:47487	0.000123796
RPA0296	rho transcription termination factor rho 326580:327845 reverse MW:47129	0.000123753
RPA0425	fabA 3-hydroxydecanoyl-acyl carrier protein dehydrase 466798:467325 forward MW:19385	0.000123614
RPA2772	rlpA2 rare lipoprotein A 3143257:3144204 forward MW:33430	0.000123608
RPA1037	CDS possible electron transfer flavoprotein dehydrogenases 1139064:1140722 forward MW:59954	0.000123473
RPA3868	CDS putatively similar to frnE protein 4368610:4369275 reverse MW:24551	0.000123357
RPA3174	CDS conserved unknown protein 3580483:3581349 reverse MW:30188	0.000123306
RPA0060	CDS conserved unknown protein 66656:67057 reverse MW:14461	0.000123177
RPA4667	coxL, cutL putative carbon-monoxide dehydrogenase large subunit 5262537:5264891 forward MW:83925	0.000123169
RPA3717	pimF enoyl-CoA hydratase 4198335:4200434 reverse MW:73791	0.000123132
RPA0632	CDS 60 kDa inner membrane protein 698337:700205 reverse MW:68719	0.000122941
RPA3449	CDS PilT protein, N-terminal 3891530:3891949 reverse MW:15504	0.000122921
RPA1839	folB putative dihydroneopterin aldolase 2066774:2067139 reverse MW:13209	0.000122861
RPA1285	CDS conserved hypothetical protein 1403337:1403744 forward MW:15338	0.000122683
RPA1686	CDS putative alcohol dehydrogenase 1880602:1882206 reverse MW:58389	0.000122571
RPA0043	CDS possible glutathione S-transferase 49368:50060 reverse MW:26063	0.000122556
RPA0493	rpmB, L28 50S ribosomal protein L28 546167:546472 forward MW:10978	0.000122525
RPA3669	CDS putative urea short-chain amide or branched-chain amino acid uptake ABC transporter periplasmic solute-binding protein precursor 4142166:4143488 reverse MW:48065	0.00012249
RPA3274	nusG transcription antitermination protein, NusG 3691858:3692388 reverse MW:19901	0.000122311
RPA3224	CDS putative short-chain dehydrogenase 3643705:3644499 reverse MW:27606	0.000122282
RPA1866	CDS conserved hypothetical protein 2094553:2095131 reverse MW:20554	0.000122148
RPA0599	CDS possible nitrilase 666495:667370 forward MW:31761	0.000122133
RPA2524	CDS Sir2 family, possible ADP ribosyltransferase 2864429:2865190 forward MW:27721	0.000121978
RPA1980	cbbZ phosphoglycolate phosphatase 2230169:2230846 reverse MW:24193	0.00012197
RPA0496	cobT2 cobT protein 551239:553143 reverse MW:70170	0.000121928
RPA1620	CDS unknown protein 1801160:1801480 reverse MW:11535	0.000121911
RPA0885	CDS conserved hypothetical protein 982576:982848 reverse MW:10328	0.000121878
RPA0339	dapB dihydrodipicolinate reductase 366537:367352 forward MW:27784	0.000121862
RPA2576	#N/A	0.000121859
RPA0243	rimM putative 16S rRNA processing protein. 268124:268654 reverse MW:18554	0.000121781
RPA0844	atpF2 putative FoF1 ATP synthase, subunit B' 937870:938427 reverse MW:19190	0.000121773
RPA3311	CDS glycosyl hydrolase 3733281:3735482 forward MW:82483	0.000121566
RPA4434	CDS MOSC domain 5005622:5006410 forward MW:28284	0.000121562
RPA3442	CDS Putative cyclase 3883848:3884624 reverse MW:28727	0.000121324
RPA2660	glmS glucosamine-fructose-6-phosphate aminotransferase 3027638:3029464 forward MW:65642	0.000121292
RPA4372	CDS Class I peptide chain release factor domain 4922941:4923360 reverse MW:15436	0.000121212
RPA2737	CDS unknown protein 3108667:3109152 reverse MW:17871	0.000121149
RPA3113	CDS conserved hypothetical protein 3517583:3518065 forward MW:17084	0.000121147
RPA3235	rplF 50S ribosomal protein L6 3651942:3652475 reverse MW:19404	0.000120959
RPA1820	CDS hypothetical protein 2047166:2047999 forward MW:28804	0.000120862
RPA4697	ligJ 4-oxalomesaconate hydratase 5300785:5301813 forward MW:38469	0.000120798
RPA2811	mazG possible mazG 3185416:3186240 forward MW:30362	0.000120636
RPA4533	murA UDP-N-acetylglucosamine 1-carboxyvinyltransferase 5113701:5114990 reverse MW:44906	0.000120586
RPA1917	lipA1 LipA a lipoprotein 2150168:2150632 forward MW:15832	0.000120478
RPA3285	CDS putative dehydrogenase 3704783:3705550 reverse MW:26783	0.000120324
RPA0974	hypB hydrogenase expression/formation protein hypB 1073135:1074091 forward MW:33885	0.00012026
RPA2350	metC putative O-acetylhomoserine sulfhydrylase 2664108:2665409 forward MW:46335	0.000120139
RPA4077	CDS ATPase, ParA type 4616307:4616981 reverse MW:23979	0.000120101
RPA2022	CDS specialized acyl carrier protein 2277156:2277437 reverse MW:10228	0.000120099
RPA2879	kdsA 2-dehydro-3-deoxyphosphooctonate aldolase 3258126:3258989 reverse MW:30067	0.000120063
RPA0295	trmE, mnmE putative GTPase involved in synthesis of 5-methylaminomethyl-2-thiouridine, found in the wobble position of some tRNA's. 325167:326492 reverse MW:47076	0.000119966
RPA1648	CDS membrane permeases, predicted cation efflux pumps 1831520:1832782 forward MW:44747	0.000119957
RPA0787	CDS putative heat shock protein (htpX) 873042:874016 forward MW:34187	0.000119863
RPA3163	mgtE putative magnesium transporter 3569726:3571147 reverse MW:51622	0.000119833
RPA2778	CDS possible deoxyribonuclease 3149945:3150733 forward MW:28613	0.000119758
RPA3641	malQ putative 4-alpha-glucanotransferase 4104395:4106347 reverse MW:72267	0.000119698
RPA0022	CDS DSBA oxidoreductase 24637:25239 reverse MW:22293	0.000119647
RPA3092	CDS putative oxidoreductase 3498265:3499008 forward MW:26130	0.000119641
RPA4503	CDS conserved hypothetical protein 5081408:5081668 reverse MW:9417	0.000119199
RPA3764	CDS putative 2Fe:2S ferredoxin 4260666:4261754 reverse MW:39517	0.000119118
RPA3701	metF putative 5,10-methylenetetrahydrofolate reductase 4176861:4177748 forward MW:32336	0.000118947
RPA1288	rpoD RNA polymerase sigma 70 subunit, RpoD 1406728:1408824 forward MW:78741	0.000118898
RPA3098	panB 3-methyl-2-oxobutanoate hydroxymethyltransferase 3504491:3505315 reverse MW:29240	0.000118734
RPA3246	rpsS 30S ribosomal protein S19 3656696:3656974 reverse MW:10219	0.000118527
RPA4049	rfbG cdp-glucose 4,6-dehydratase 4581052:4582146 forward MW:40538	0.000118446
RPA0616	CDS Uncharacterized BCR 684542:684862 forward MW:11188	0.000118017
RPA3188	CDS alcohol dehydrogenase 3599316:3601490 reverse MW:78144	0.000117864
RPA0218	sdhD succinate dehydrogenase cytochrome b small subunit 243879:244292 reverse MW:14720	0.000117735
RPA3075	fabD putative malonyl CoA-acyl carrier protein transacylase 3480019:3480978 reverse MW:32288	0.000117687
RPA1845	CDS putative tonB-dependent receptor protein 2072749:2075049 forward MW:81582	0.000117684
RPA0287	leuS leucyl-tRNA synthetase 315572:318202 forward MW:97725	0.000117359
RPA4786	rhlG putative beta-ketoacyl reductase 5401842:5402648 forward MW:28140	0.000117335
RPA3225	rplQ 50S ribosomal protein L17 3644784:3645203 reverse MW:15675	0.000117303
RPA0437	CDS DUF448 483029:483808 reverse MW:27266	0.00011727
RPA2715	CDS possible transcriptional regulator, MarR family 3088091:3088609 forward MW:19653	0.000117186
RPA4261	nuoE2 NADH-ubiquinone dehydrogenase chain E 4807554:4808042 reverse MW:16493	0.000117052
RPA3093	CDS possible urea/short-chain binding protein of ABC transporter 3499092:3500318 forward MW:42982	0.000117002
RPA1732	CDS possible cytochrome P450 1937353:1938552 reverse MW:44789	0.000116998
RPA0063	cmk cytidylate monophosphate kinase 69377:70015 forward MW:22546	0.000116716
RPA1822	CDS methyl-accepting chemotaxis receptor/sensory transducer 2049434:2051500 forward MW:72869	0.000116517
RPA4796	CDS ErfK/YbiS/YcfS/YnhG 5413781:5414374 forward MW:21924	0.000116485
RPA4395	CDS transcriptional regulator, XRE family 4948203:4949645 forward MW:54468	0.000116448
RPA1920	cycJ CycJ cytochrome-c biosynthesis protein 2153641:2154144 forward MW:17836	0.000116442
RPA3432	CDS conserved hypothetical protein 3873487:3873732 forward MW:8901	0.000116339
RPA2731	CDS H+ translocating pyrophosphate synthase 3100167:3102287 forward MW:71953	0.000116268
RPA3766	paaC phenylacetic acid degradation protein paaC 4262260:4263036 reverse MW:28917	0.000116158
RPA0856	CDS methyl-accepting chemotaxis receptor/sensory transducer 951429:953567 reverse MW:75246	0.000115912
RPA2883	CDS hypothetical protein 3260992:3261849 reverse MW:30250	0.000115795
RPA3876	fumA fumarate hydratase, class I 4374559:4376214 reverse MW:59889	0.00011573
RPA4025	CDS putative branched-chain amino acid ABC transport system ATP-binding protein 4555160:4555876 reverse MW:25337	0.000115608
RPA3494	CDS possible TctC subunit of the Tripartite Tricarboxylate Transport(TTT) Family 3943944:3944951 reverse MW:35409	0.000115582
RPA0884	CDS ABC transporter, substrate-binding protein 981450:982448 reverse MW:35236	0.000115553
RPA1614	ivd2 isovaleryl-CoA dehydrogenase 1795195:1796367 forward MW:42136	0.000115405
RPA4703	ligC 4-carboxy-2-hydroxymuconate-6-semialdehyde dehydrogenase 5305960:5306919 forward MW:35011	0.000115388
RPA0002	dnaN DNA polymerase III beta subunit 2332:3450 forward MW:40401	0.000115255
RPA3175	CDS propionyl-CoA carboxylase precursor, biotin carrier protein 3581356:3583371 reverse MW:72945	0.000115255
RPA4578	CDS Basic membrane lipoprotein 5159212:5160309 forward MW:39678	0.000115176
RPA3488	CDS probable serine protease 3938057:3939562 reverse MW:52201	0.000115157
RPA3203	pccB propionyl-CoA carboxylase beta chain 3618197:3619729 reverse MW:56070	0.000115153
RPA1539	CDS putative heme oxygenase 1707550:1708212 reverse MW:23556	0.00011515
RPA1753	CDS conserved hypothetical protein 1960124:1960903 forward MW:29027	0.000115134
RPA3073	acpP constitutive acyl carrier protein 3478718:3478957 reverse MW:8572	0.000115063
RPA3486	CDS putative branched-chain amino acid transport system substrate-binding protein 3935977:3937188 reverse MW:43767	0.000115019
RPA0250	dapF diaminopimelate epimerase 274381:275262 forward MW:31885	0.000114978
RPA3109	#N/A	0.000114774
RPA3614	CDS conserved unknown protein 4076464:4076880 reverse MW:14979	0.000114767
RPA2516	CDS unknown protein 2859061:2859321 forward MW:8827	0.000114746
RPA1217	CDS putative carboxypeptidase G2 1332410:1333540 reverse MW:39882	0.00011474
RPA0241	rplS, L19 50s ribosomal protein L19 266732:267121 reverse MW:14297	0.000114705
RPA2126	CDS conserved unknown protein 2389888:2390424 forward MW:19257	0.000114625
RPA0235	leuD 3-isopropylmalate dehydratase small subunit 261643:262248 reverse MW:22323	0.00011446
RPA3507	CDS Protein of unknown function UPF0150 3960833:3961117 forward MW:9946	0.00011432
RPA1867	CDS putative penicillin-binding protein 2095175:2097448 reverse MW:82594	0.000114256
RPA1423	CDS putative membrane protein 1576971:1577915 forward MW:35127	0.00011411
RPA1028	moaB molybdopterin biosynthesis, protein B 1129985:1130533 forward MW:19836	0.000114078
RPA1569	CDS O-acetylhomoserine sulfhydrylase 1742405:1743700 reverse MW:45789	0.000114057
RPA3661	CDS Metal dependent phosphohydrolase 4135026:4135562 reverse MW:19637	0.00011386
RPA4311	CDS methyl-accepting chemotaxis sensory transducer 4861753:4863057 reverse MW:44029	0.000113744
RPA0595	CDS conserved hypothetical protein 664109:664933 reverse MW:29974	0.000113726
RPA3607	#N/A	0.000113593
RPA1151	CDS conserved hypothetical protein 1259147:1259902 reverse MW:27123	0.000113554
RPA1624	CDS conserved hypothetical protein 1804927:1805433 forward MW:18745	0.000113398
RPA2691	CDS DUF88 3062237:3062887 reverse MW:24439	0.00011332
RPA1696	CDS conserved hypothetical protein 1892427:1893062 forward MW:23015	0.000113313
RPA2163	CDS SEC-C motif 2436196:2436882 reverse MW:24911	0.000113256
RPA0558	purC1 putative phosphoribosylaminoimidazole-succinocarboxamide synthase 619666:620583 reverse MW:33568	0.000113127
RPA4179	CDS conserved unknown protein 4723009:4723383 forward MW:13394	0.000113104
RPA3043	aspS aspartate-tRNA ligase 3443227:3445002 reverse MW:66654	0.000112952
RPA3238	rplE 50S ribosomal protein L5 3653351:3653908 reverse MW:21038	0.000112799
RPA2202	CDS SUN-family protein, putative RNA methyltransferase 2478589:2479890 forward MW:45798	0.0001127
RPA1263	CDS putative II.1 protein 1384843:1385118 forward MW:10285	0.000112623
RPA1199	CDS enoyl-acyl carrier protein reductase 1309856:1310677 forward MW:29288	0.000112615
RPA2033	CDS possible AtsE 2289458:2289856 reverse MW:14450	0.000112406
RPA2005	CDS ABC transporter, fused ATPase and permease domain 2257299:2259254 forward MW:72099	0.000112193
RPA2739	CDS conserved unknown protein 3109815:3110381 forward MW:20317	0.000112006
RPA2597	CDS probable nfrA protein 2954761:2955009 forward MW:9196	0.000111989
RPA4799	CDS possible acyl-CoA dehydrogenase 5417107:5418291 reverse MW:43453	0.000111955
RPA2960	clpX ATP-dependent Clp protease ATP binding subunit ClpX 3352313:3353587 reverse MW:46681	0.000111807
RPA3987	lpcA possible phosphoheptose isomerase 4509900:4510487 forward MW:19946	0.000111748
RPA2851	CDS DUF173 3225323:3226156 reverse MW:31108	0.000111499
RPA3841	CDS hypothetical protein 4336914:4337444 forward MW:18963	0.000111378
RPA0829	ohr organic hydroperoxide resistance protein 924660:925085 forward MW:14427	0.000111269
RPA1197	CDS conserved hypothetical protein 1307959:1308369 forward MW:14500	0.000111166
RPA0741	CDS conserved unknown protein 817223:818170 forward MW:34736	0.000110912
RPA3696	CDS transcriptional regulator, TetR family 4171164:4171790 reverse MW:22481	0.000110826
RPA3825	CDS conserved hypothetical protein 4320433:4321281 reverse MW:29092	0.000110396
RPA4128	CDS conserved hypothetical protein 4670603:4670845 reverse MW:8996	0.000110274
RPA1974	CDS MRP protein(ATP/GTP-binding protein) homolog 2223122:2224234 forward MW:38670	0.000109612
RPA2319	CDS Uncharacterized protein family UPF0065 2626690:2627682 reverse MW:34093	0.000109601
RPA0820	gst2 putative glutathionine S-transferase 917708:918319 reverse MW:22159	0.000109584
RPA0258	CDS unknown protein 282363:284060 forward MW:60386	0.00010957
RPA2685	CDS conserved hypothetical protein 3058412:3058819 forward MW:14507	0.000109507
RPA4815	htpG heat shock protein HtpG 5438067:5439953 reverse MW:69468	0.000109405
RPA2621	CDS conserved unknown protein 2980972:2981481 reverse MW:17949	0.000109229
RPA2695	acpS acyl carrier protein synthase 3067085:3067525 forward MW:15786	0.000109105
RPA4771	CDS possible heat shock protein HSP33 5386010:5387011 reverse MW:36398	0.000108939
RPA4307	CDS methyl-accepting chemotaxis receptor/sensory transducer 4856166:4857851 reverse MW:58967	0.000108911
RPA3243	rplP 50S ribosomal protein L16 3655123:3655536 reverse MW:15282	0.000108729
RPA3801	CDS MoxR-like ATPases 4298538:4299440 reverse MW:33063	0.000108679
RPA2019	CDS 3-oxoacyl-acyl carrier protein synthase II 2274168:2275448 reverse MW:44398	0.000108671
RPA2316	CDS enoyl-CoA hydratase 2623966:2624751 reverse MW:27653	0.000108637
RPA3522	ftsZ cell division protein FtsZ 3981341:3983119 reverse MW:62288	0.000108545
RPA4412	CDS conserved unknown protein 4969028:4969645 reverse MW:22773	0.000108539
RPA4268	CDS peroxiredoxin-like protein 4816864:4817349 forward MW:17396	0.00010845
RPA3402	CDS conserved hypothetical protein 3840586:3841008 reverse MW:15284	0.000108422
RPA1223	CDS hypothetical protein 1339991:1340314 reverse MW:11398	0.000108335
RPA2572	CDS possible outer membrane efflux protein. 2919954:2921402 forward MW:51665	0.000108206
RPA3167	CDS conserved hypothetical protein 3574085:3574546 forward MW:17366	0.000108169
RPA3065	pdxA pyridoxal phosphate biosynthetic protein PdxA 3469954:3470967 forward MW:34927	0.000108007
RPA2466	#N/A	0.000107878
RPA4192	CDS conserved hypothetical protein 4737334:4737918 forward MW:20944	0.000107802
RPA0048	CDS conserved hypothetical protein 54088:54753 forward MW:23117	0.000107668
RPA1142	CDS unknown protein 1250132:1250647 forward MW:17872	0.000107495
RPA3430	CDS possible hydrolase 3871208:3871963 reverse MW:27180	0.000107386
RPA4531	hisD histidinol dehydrogenase 5111807:5113102 reverse MW:45117	0.000107346
RPA2651	CDS Endoribonuclease, protein synthesis inhibitor 3016936:3017337 forward MW:14269	0.000107225
RPA0168	CDS putative filament-A precursor 186427:187818 forward MW:48939	0.000107011
RPA0622	fmt putative methionyl-tRNA formyltransferase 689454:690386 forward MW:33035	0.000107001
RPA2343	CDS transcriptional regulator, GntR family 2655678:2656355 forward MW:25645	0.000106978
RPA4648	CDS possible ABC transporter binding protein component 5232963:5234051 reverse MW:39941	0.000106687
RPA1495	#N/A	0.000106685
RPA3251	rpsJ 30S ribosomal protein S10 3659530:3659838 reverse MW:11668	0.000106653
RPA0136	CDS methyl-accepting chemotaxis receptor/sensory transducer 154100:155809 reverse MW:60855	0.000106198
RPA0263	CDS Protein of unknown function UPF0047 289865:290287 reverse MW:15967	0.000106007
RPA2612	msuD methanesulfonate sulfonatase MsuD (monooxygenase) 2970089:2971264 reverse MW:42480	0.000105839
RPA0510	secA preprotein translocase secA 564875:567715 reverse MW:106712	0.000105746
RPA4748	hbdA 3-hydroxybutyryl-CoA dehydrogenase 5359398:5360279 reverse MW:31829	0.000105659
RPA2279	CDS unknown protein 2580448:2583054 reverse MW:96485	0.00010542
RPA1653	#N/A	0.000105383
RPA1725	CDS putative aldehyde dehydrogenase 1924637:1926676 forward MW:72858	0.000105237
RPA2035	ilvC ketol-acid reductoisomerase 2291138:2292157 forward MW:37107	0.000105163
RPA2659	glmU UDP-N-acetylglucosamine pyrophosphorylase 3026154:3027512 forward MW:47047	0.000105114
RPA0944	cbbG glyceraldehyde-3-phosphate dehydrogenase(GAPDH) 1043108:1044115 reverse MW:35956	0.000104947
RPA0802	CDS possible DNA ligase 888628:890493 reverse MW:69255	0.000104835
RPA2511	CDS possible membrane-bound lytic transglycosylase 2853542:2854771 reverse MW:45268	0.000104756
RPA4089	CDS Patatin-like phospholipase domain 4630485:4631675 reverse MW:42471	0.000104557
RPA0309	hisB imidazoleglycerol-phosphate dehydratase 338703:339296 forward MW:21349	0.000104494
RPA3988	CDS putative phosphatase 4510484:4511026 forward MW:20082	0.00010445
RPA3651	CDS Ku domain 4124924:4125805 forward MW:32802	0.000104446
RPA4187	CDS two component sigma-54-dependent transcriptional regulator, Fis family 4730298:4731785 forward MW:53715	0.000104388
RPA0503	aroB putative 3-dehydroquinate synthase 557973:559118 reverse MW:40366	0.000104198
RPA0921	CDS possible flagellar motor protein MotB 1023394:1024419 reverse MW:37853	0.000104135
RPA4828	CDS conserved hypothetical protein 5451413:5451691 reverse MW:9529	0.00010411
RPA4486	CDS conserved hypothetical protein 5060243:5060722 forward MW:17168	0.000103945
RPA2805	nthA nitrile hydratase alpha subunit 3180266:3180907 forward MW:23715	0.00010341
RPA0612	CDS possible sugar kinase 679887:680825 reverse MW:32333	0.000103184
RPA0994	CDS unknown protein 1098342:1098677 forward MW:13040	0.000102886
RPA1200	CDS possible phosphoglycerate mutase 1310785:1311378 forward MW:21465	0.000102835
RPA0429	katG catalase/peroxidase 470517:472727 reverse MW:80870	0.000102755
RPA3662	ureB urease beta subunit 4135562:4135867 reverse MW:11195	0.000102594
RPA3425	CDS Bacterial transferase hexapeptide repeat 3867936:3868466 reverse MW:18181	0.000102393
RPA3286	CDS possible phosphoglycerate mutase 3705733:3706488 reverse MW:27604	0.000102393
RPA3111	gatC Glu-tRNA(Gln) amidotransferase subunit C 3515973:3516260 reverse MW:10383	0.000102046
RPA0487	CDS conserved unknown protein 537716:539233 forward MW:55404	0.000102028
RPA4217	CDS conserved unknown protein 4761873:4762073 forward MW:7991	0.000102027
RPA4177	CDS conserved hypothetical protein 4721493:4722368 reverse MW:30360	0.000102015
RPA3568	CDS conserved unknown protein 4034096:4034635 reverse MW:18675	0.000101945
RPA3031	CDS possible Acetyltransferase (GNAT) family 3431503:3432126 reverse MW:22752	0.000101895
RPA1182	CDS conserved hypothetical protein 1290644:1292707 reverse MW:74545	0.000101819
RPA3937	CDS putative methionine sulfoxide reductase, SelR 4448155:4448652 reverse MW:18578	0.000101806
RPA3080	RPL9 putative 50S ribosomal protein L9, cultivar specific nodulation protein Csn1 3484599:3485186 forward MW:21179	0.000101694
RPA0036	CDS conserved unknown protein 43460:43939 reverse MW:17908	0.000101669
RPA4369	CDS transcriptional regulator, MarR family 4918725:4919276 reverse MW:20399	0.000101601
RPA1862	CDS possible polysaccharide deacetylase 2091120:2092193 reverse MW:37669	0.00010156
RPA2832	yajC putative membrane protein, possible preprotein translocase 3206434:3206871 reverse MW:15652	0.000101443
RPA4751	CDS DUF80 5362244:5362816 reverse MW:20774	0.000101106
RPA2437	#N/A	0.000101059
RPA0144	CDS Sulfate transporter/antisigma-factor antagonist domain 163645:163968 reverse MW:11491	0.000101011
RPA1553	CDS conserved hypothetical protein 1723050:1724114 forward MW:37969	0.000100973
RPA2945	nuoF1 NADH-ubiquinone dehydrogenase chain F 3331204:3332529 reverse MW:48335	0.000100963
RPA1786	CDS putative 3-hydroxybutyryl-CoA dehydratase 2001366:2002172 forward MW:28495	0.000100931
RPA0951	CDS Nucleoside 2-deoxyribosyltransferase 1051417:1051980 reverse MW:20275	0.000100907
RPA2812	CDS probable HlyC/CorC family of transporters with 2 CBS domains 3186319:3187614 forward MW:45891	0.000100844
RPA1645	CDS unknown protein 1829694:1829921 reverse MW:8009	0.00010081
RPA2125	CDS conserved unknown protein 2389539:2389871 forward MW:12587	0.00010076
RPA3247	rplB 50S ribosomal protein L2 3656986:3657822 reverse MW:30644	0.000100747
RPA0059	CDS L-carnitine dehydratase/bile acid-inducible protein F 65126:66331 reverse MW:43272	0.00010071
RPA2344	CDS conserved unknown protein 2656394:2657014 reverse MW:22287	0.000100643
RPA3956	CDS ferredoxin 4468165:4468485 reverse MW:11488	0.000100446
RPA2573	CDS possible membrane protein, permease. 2921392:2922762 forward MW:47411	0.000100184
RPA2158	CDS hypothetical protein 2430585:2430914 forward MW:11918	0.000100172
RPA1414	CDS MaoC-like dehydratase 1565333:1566193 forward MW:31159	9.99206e-05
RPA3974	CDS putative dehydrogenase 4491815:4494136 reverse MW:82808	9.99033e-05
RPA4701	ligA Protocatechuate 4,5-dioxygenase, alpha chain 5304715:5305104 forward MW:14674	9.9741e-05
RPA2088	cobJ precorrin 3 methylase 2346353:2347114 reverse MW:27013	9.94884e-05
RPA1201	aroC chorismate synthase 1311494:1312582 forward MW:38512	9.94161e-05
RPA4551	CDS conserved unknown protein 5130324:5131613 forward MW:47673	9.93821e-05
RPA4015	ahcY S-adenosyl L-homocysteine hydrolase 4543091:4544500 reverse MW:51700	9.93558e-05
RPA4809	CDS putative ABC transporter, ATP-binding protein 5430178:5430831 forward MW:23357	9.92294e-05
RPA0703	CDS conserved hypothetical protein 776961:777665 forward MW:25925	9.89827e-05
RPA3930	CDS unknown protein 4436179:4437786 reverse MW:55018	9.89372e-05
RPA3481	CDS hypothetical protein 3928437:3928679 reverse MW:9117	9.86932e-05
RPA4141	CDS conserved hypothetical protein 4684624:4684875 forward MW:9293	9.86318e-05
RPA2831	secD protein-export membrane protein secD 3204788:3206389 reverse MW:57161	9.86221e-05
RPA2006	psd putative phosphatidylserine decarboxylase 2259270:2260001 forward MW:26640	9.84522e-05
RPA4147	CDS putative nucleoside phosphorylase 4688895:4690361 forward MW:51823	9.84095e-05
RPA1622	CDS conserved unknown protein 1802706:1803986 reverse MW:46966	9.83624e-05
RPA3136	CDS conserved unknown protein 3542561:3543427 reverse MW:31297	9.83574e-05
RPA1532	bchP geranylgeranyl reductase 1700963:1702168 forward MW:44012	9.8264e-05
RPA0590	prc putative carboxyl-terminal protease 657260:658600 reverse MW:46398	9.82445e-05
RPA2905	glnS glutaminyl-tRNA synthetase 3282795:3284477 reverse MW:63661	9.81613e-05
RPA3691	CDS putative ABC transporter, solute-binding protein 4164731:4166596 reverse MW:68919	9.80537e-05
RPA1797	CDS conserved hypothetical protein 2015733:2017013 reverse MW:43763	9.80511e-05
RPA3952	CDS possible oxidoreductase Rmd 4463893:4464876 forward MW:34239	9.80054e-05
RPA1168	moaE molybdopterin converting factor, subunit 2 1276904:1277371 reverse MW:17130	9.78702e-05
RPA1788	CDS possible 4-hydroxybenzoyl-CoA thioesterase 2004318:2004737 forward MW:15854	9.7836e-05
RPA2314	CDS cytochrome c556 2622816:2623256 forward MW:15200	9.77951e-05
RPA4440	tyrC putative cyclohexadienyl dehydrogenase 5011818:5012759 forward MW:33536	9.77328e-05
RPA1550	CDS possible photosynthetic complex assembly protein 1721134:1721640 forward MW:17686	9.7644e-05
RPA0387	map putative methionine aminopeptidase 423309:424133 reverse MW:29792	9.75452e-05
RPA2601	kdtB phosphopantetheine adenylyltransferase 2960110:2960619 forward MW:17673	9.74867e-05
RPA3762	CDS putative 2-oxo-3-ene-1,7-dioic acid hydratase 4257949:4258821 forward MW:31685	9.73096e-05
RPA0404	phhB 6-pyruvoyl-tetrahydropterin synthase/dimerization cofactor of hepatocyte nuclear factor 1 alpha (TCF1) 443965:444267 reverse MW:11321	9.72444e-05
RPA1852	mucR putative transcriptional regulator MucR 2082702:2083118 forward MW:15466	9.72308e-05
RPA3546	CDS methyl-accepting chemotaxis receptor/sensory transducer 4011242:4013197 reverse MW:68350	9.70805e-05
RPA1994	CDS conserved unknown protein 2244336:2244761 forward MW:14423	9.69571e-05
RPA3624	CDS possible gluconolactonase precursor 4086198:4087127 reverse MW:32885	9.69537e-05
RPA2773	CDS epoxide hydrolase 3144233:3145183 reverse MW:34681	9.69343e-05
RPA3412	CDS Patatin-like phospholipase domain 3853863:3854894 forward MW:36418	9.69252e-05
RPA3871	mes-4 Nuclear protein SET 4370841:4371578 reverse MW:26869	9.68808e-05
RPA3479	CDS 2OG-Fe(II) oxygenase superfamily:Prolyl 4-hydroxylase, alpha subunit 3925057:3925746 reverse MW:25318	9.67952e-05
RPA0355	CDS PTS system permease (IIAMan), nitrogen regulatory IIA protein 384983:385384 reverse MW:14152	9.65251e-05
RPA4176	rpsU, S21 ribosomal protein S21 4721053:4721316 forward MW:10064	9.63652e-05
RPA4419	ggt3 putative gamma-glutamyltranspeptidase 4978588:4980174 reverse MW:56429	9.6345e-05
RPA0498	cobS2 cobS protein 553555:554550 reverse MW:36988	9.61002e-05
RPA3254	rpsG 30S ribosomal protein S7 3663258:3663728 reverse MW:17688	9.59993e-05
RPA3104	gatB Glu-tRNA(Gln) amidotransferase subunit B 3509284:3510768 reverse MW:54032	9.58102e-05
RPA4573	CDS conserved unknown protein 5154547:5155035 reverse MW:16557	9.56735e-05
RPA2755	CDS possible DNA-binding stress protein 3128515:3128997 reverse MW:18247	9.56661e-05
RPA2702	CDS DUF24, predicted transcriptional regulator, related to MarR family 3072441:3072953 forward MW:18832	9.56035e-05
RPA3819	CDS hypothetical protein 4315777:4316016 reverse MW:9203	9.54917e-05
RPA0958	CDS putative acyl-CoA dehydrogenase 1059297:1061078 reverse MW:62131	9.50151e-05
RPA3583	#N/A	9.50135e-05
RPA4308	serA2 putative phosphoglycerate dehydrogenase 4858096:4859685 reverse MW:56215	9.46887e-05
RPA0054	CDS putative small heat shock protein 60008:60433 reverse MW:15984	9.46757e-05
RPA3391	gch1 possible GTP cyclohydrolase I 3832523:3833212 reverse MW:25702	9.46516e-05
RPA4069	CDS DUF25 4606983:4607399 reverse MW:15218	9.43564e-05
RPA0568	CDS probable hydrolase 630945:631610 reverse MW:23481	9.43411e-05
RPA0747	cysA putative sulfate ABC transporter, ATP-binding component 826776:827822 reverse MW:38521	9.42878e-05
RPA1734	CDS putative amidotransferase, subunit A 1938948:1940381 reverse MW:50316	9.42088e-05
RPA2869	CDS possible flavin-dependent oxidoreductase 3246024:3246584 reverse MW:20152	9.41725e-05
RPA4033	hemD Uroporphyrinogen III synthase HEM4 4562147:4562992 forward MW:30418	9.39367e-05
RPA0308	hslV heat shock protein HslV, proteasome-related peptidase subunit 337946:338515 reverse MW:19797	9.38258e-05
RPA3700	CDS Bacterial luciferase 4175434:4176450 reverse MW:37092	9.37089e-05
RPA1146	CDS conserved unknown protein 1253883:1254737 reverse MW:29041	9.3637e-05
RPA0356	CDS PTS system Hpr Kinase 385572:386039 reverse MW:15882	9.34608e-05
RPA2717	CDS conserved hypothetical protein 3089068:3089283 forward MW:7898	9.34415e-05
RPA0262	rlp2 ribulose bisphosphate carboxylase-like protein; rubisco-like protein 288452:289750 reverse MW:46464	9.32723e-05
RPA2583	valS valyl-tRNA synthetase 2937609:2940482 forward MW:107230	9.31051e-05
RPA0122	phyB3 Bacteriophytochrome (light-regulated signal transduction histidine kinase), PhyB3 136734:139013 forward MW:83028	9.30372e-05
RPA2703	parC DNA topoisomerase IV subunitA 3072963:3075224 forward MW:83967	9.28396e-05
RPA0485	CDS possible urea/short-chain amide ABC transporter 535357:536562 reverse MW:43026	9.23682e-05
RPA3038	CDS ErfK/YbiS/YcfS/YnhG 3437018:3438631 forward MW:56907	9.23189e-05
RPA0092	CDS conserved hypothetical protein 104169:104444 reverse MW:10122	9.20417e-05
RPA1908	CDS hypothetical protein 2138895:2139362 reverse MW:16763	9.12448e-05
RPA4807	CDS possible branched-chain amino acid transport system substrate-binding protein 5427284:5428504 forward MW:44059	9.11111e-05
RPA0934	CDS conserved unknown protein 1033840:1034760 forward MW:33323	9.10655e-05
RPA0606	prfA peptide chain release factor 1 674416:675501 forward MW:39909	9.10484e-05
RPA0889	hspD small heat shock protein 986719:987195 forward MW:17205	9.08391e-05
RPA4705	hisE2 phosphoribosyl-AMP cyclohydrolase / phosphoribosyl-ATP pyrophosphohydrolase 5307616:5308011 forward MW:14605	9.08031e-05
RPA2438	#N/A	9.07907e-05
RPA1576	CDS putative glutathione S-transferase 1751748:1752359 reverse MW:22892	9.07725e-05
RPA0943	cbbK phosphoglycerate kinase 1041690:1042886 reverse MW:41884	9.06551e-05
RPA1594	trpB-1 putative tryptophan synthase beta chain 1771765:1773129 forward MW:49412	9.05736e-05
RPA3600	bfr bacterioferritin 4064442:4064924 reverse MW:18850	9.02566e-05
RPA4293	CDS hypothetical protein 4839395:4839613 forward MW:7683	9.00434e-05
RPA3694	kdsB 3-deoxy-manno-octulosonate cytidylyltransferase 4169473:4170210 forward MW:26269	8.99913e-05
RPA4074	CDS putative leucine responsive transcriptional regulator LRP/BkdR, AsnC family 4613354:4613836 reverse MW:17863	8.9816e-05
RPA4787	CDS possible Shikimate kinase with a Helix-turn-helix domain 5402871:5403788 forward MW:33251	8.96379e-05
RPA0867	CDS Endoribonuclease L-PSP 963579:963965 reverse MW:13914	8.94924e-05
RPA3133	CDS response regulator receiver (CheY-like protein) 3540354:3540719 reverse MW:13646	8.93752e-05
RPA1174	CDS conserved hypothetical protein 1282367:1283224 reverse MW:31371	8.92903e-05
RPA3900	flgG putative flagellar basal-body rod protein flgg (distal rod protein) 4401566:4402354 forward MW:27596	8.91445e-05
RPA2081	CDS possible Fe ABC Transporter 2340151:2341086 forward MW:33624	8.91186e-05
RPA4433	clpB endopeptidase Clp: ATP-binding subunit B, clpB 5002756:5005395 reverse MW:96672	8.88767e-05
RPA1687	CDS putative aldehyde dehydrogenase 1882277:1883710 reverse MW:52265	8.86986e-05
RPA1525	pufB light-harvesting complex 1 beta chain 1694719:1694916 forward MW:7278	8.8543e-05
RPA0891	gltB glutamate synthase, large subunit 988573:993300 forward MW:171786	8.85051e-05
RPA4370	ilvE putative branched-chain amino acid aminotransferase 4919559:4920671 forward MW:40119	8.84951e-05
RPA2353	#N/A	8.84941e-05
RPA1001	CDS conserved hypothetical protein 1103391:1103981 reverse MW:20379	8.84869e-05
RPA3255	rpsL 30S ribosomal protein S12 3663744:3664115 reverse MW:13875	8.82989e-05
RPA4182	pntA alpha nicotinamide nucleotide transhydrogenase, subunit alpha1 4725328:4726455 reverse MW:39220	8.82447e-05
RPA2290	CDS conserved hypothetical protein 2593524:2595245 forward MW:58397	8.82103e-05
RPA0526	rpmF, L32 50S ribosomal protein L32 586522:586704 forward MW:6993	8.81968e-05
RPA2108	CDS response regulator receiver (CheY-like protein) 2372333:2372719 reverse MW:13631	8.81765e-05
RPA1513	crtB CrtB phytoene synthase 1680689:1681756 forward MW:39494	8.80915e-05
RPA3958	CDS conserved unknown protein 4469382:4475459 forward MW:215109	8.80247e-05
RPA2190	CDS ABC transporter, with duplicated ATPase domains 2462902:2464719 reverse MW:66012	8.7929e-05
RPA3627	CDS putative glutathione peroxidase 4089161:4089637 reverse MW:17177	8.7842e-05
RPA3473	ucpA putative oxidoreductase 3919768:3920502 forward MW:25412	8.78347e-05
RPA2045	bioB biotin synthetase 2301725:2302735 reverse MW:36446	8.77321e-05
RPA1984	aroG2 2-dehydro-3-deoxyphosphoheptonate aldolase 2233823:2235211 forward MW:50463	8.77283e-05
RPA4821	CDS putative 5'-methylthioadenosine phosphorylase 5444305:5445180 reverse MW:31642	8.73908e-05
RPA2841	surE survival protein surE 3216132:3216899 reverse MW:27694	8.7222e-05
RPA0330	hrcA transcriptional repressor of class I heat shock genes 357569:358657 forward MW:39044	8.72053e-05
RPA1040	CDS octaprenyl-diphosphate synthase 1143914:1144924 reverse MW:36218	8.66335e-05
RPA4404	CDS putative periplasmic binding ABC transporter protein, probable sugar binding 4960215:4962005 reverse MW:66714	8.64365e-05
RPA0240	leuC 3-isopropylmalate dehydratase 265013:266422 reverse MW:50478	8.6352e-05
RPA4504	CDS acetyl-CoA synthetase 5081847:5083757 reverse MW:69381	8.63045e-05
RPA2862	exoR putative exopolysaccharide regulatory protein exoR 3238277:3239098 reverse MW:29666	8.62131e-05
RPA4246	CDS CBS domain:Transport-associated domain 4790314:4791045 forward MW:27066	8.61416e-05
RPA3615	CDS conserved unknown protein 4077026:4078201 reverse MW:45629	8.58519e-05
RPA3215	CDS putative nitroreductase 3631787:3632464 forward MW:25110	8.58415e-05
RPA2002	CDS FAD linked oxidase, C-terminal:FAD linked oxidase, N-terminal 2252819:2254228 forward MW:50636	8.57976e-05
RPA0242	trmD putative tRNA (guanine-N1)-methyltransferase 267235:267981 reverse MW:26361	8.57928e-05
RPA4152	fbpA periplasmic iron binding protein FbpA precursor 4694801:4695811 forward MW:36170	8.57679e-05
RPA3523	ftsA putative cell division protein FtsA 3983213:3984535 reverse MW:46903	8.57325e-05
RPA1304	CDS possible flagellar basal-body rod modification protein FlgD 1423276:1423989 reverse MW:25112	8.55985e-05
RPA0300	coaE putative dephospho-CoA kinase CoaE 330542:331141 forward MW:21554	8.55344e-05
RPA2928	proS proline-tRNA ligase 3312981:3314297 reverse MW:49309	8.53575e-05
RPA3960	CDS conserved unknown protein 4477612:4478415 forward MW:29233	8.53562e-05
RPA4784	CDS OmpA/MotB domain 5399173:5400567 reverse MW:49142	8.51528e-05
RPA0433	rpsO ribosomal protein S15 478426:478695 reverse MW:10142	8.51001e-05
RPA1155	CDS putative pmbA protein, maturation of antibiotic MccB17 1262616:1264013 forward MW:48746	8.5092e-05
RPA4699	FldX possible dehydrogenase 5302511:5303440 forward MW:33027	8.4963e-05
RPA3283	#N/A	8.49272e-05
RPA0718	cobQ1, cbiP cobyric acid synthase 791277:792761 forward MW:51602	8.46666e-05
RPA0164	proA gamma-glutamyl phosphate reductase 183222:184514 forward MW:45120	8.46227e-05
RPA0843	atpF1 putative Fo ATP synthase B chain 937373:937864 reverse MW:17586	8.43284e-05
RPA0720	#N/A	8.42161e-05
RPA1829	argK LAO/AO transport system kinase 2058128:2059117 reverse MW:35000	8.41494e-05
RPA2683	dur1 DUF213 3056737:3057465 reverse MW:26154	8.40442e-05
RPA3090	CDS putative colicin V production protein 3495947:3496582 forward MW:23138	8.39189e-05
RPA1798	#N/A	8.38365e-05
RPA2923	CDS conserved hypothetical protein 3303514:3306003 reverse MW:85717	8.36672e-05
RPA3186	CDS hypothetical protein 3596045:3596395 forward MW:12022	8.36048e-05
RPA2767	rplM, L13 ribosomal protein L13 3139021:3139485 forward MW:17173	8.35241e-05
RPA2473	#N/A	8.33494e-05
RPA3249	rplD 50S ribosomal protein L4 3658132:3658752 reverse MW:22247	8.33067e-05
RPA3557	CDS Thiol-disulfide isomerase and thioredoxins 4024054:4024290 reverse MW:8079	8.32185e-05
RPA0848	CDS conserved unknown protein 940266:940889 forward MW:23558	8.30295e-05
RPA3423	CDS conserved unknown protein 3865814:3867313 forward MW:52444	8.28515e-05
RPA4813	CDS possible branched chain amino acid periplasmic binding protein of ABC transporter 5435015:5436208 reverse MW:42244	8.28007e-05
RPA2547	CDS hypothetical protein 2889640:2889981 reverse MW:11368	8.27333e-05
RPA3761	CDS putative catechol 2,3-dioxygenase 4256841:4257818 forward MW:37237	8.26542e-05
RPA4505	CDS TPR repeat 5083938:5084684 reverse MW:26127	8.25501e-05
RPA2294	CDS probable transcriptional regulator, TetR family 2600118:2600813 forward MW:25744	8.2496e-05
RPA4584	CDS possible endoglucanase 5166277:5167413 reverse MW:41753	8.23441e-05
RPA4464	soxC sulfite dehydrogenase 5038435:5039730 reverse MW:47801	8.21927e-05
RPA3817	purB adenylosuccinate lyase 4313465:4314772 forward MW:48906	8.20331e-05
RPA3157	CDS hypothetical protein 3564876:3565910 reverse MW:34860	8.19284e-05
RPA0274	glnK2 GlnK, nitrogen regulatory protein P-II 302307:302645 forward MW:12061	8.17318e-05
RPA1684	CDS putative 3-ketoacyl-acyl carrier protein reductase 1875104:1875865 forward MW:26455	8.17233e-05
RPA0604	lysC putative aspartokinase, alpha and beta subunits 670503:671756 forward MW:44630	8.16483e-05
RPA1842	CDS conserved unknown protein 2068484:2068852 reverse MW:12571	8.15893e-05
RPA2415	#N/A	8.151e-05
RPA3273	rplK 50S ribosomal protein L11 3691207:3691635 reverse MW:15471	8.10639e-05
RPA4333	CDS conserved hypothetical protein 4884085:4885248 forward MW:41416	8.10536e-05
RPA4474	CDS transcriptional regulator, ArsR family 5046896:5047270 forward MW:14277	8.09826e-05
RPA2765	CDS putative enoyl-CoA hydratase 3137519:3138346 reverse MW:29211	8.09782e-05
RPA1067	tag possible 3-methyladenine DNA glycosylase I 1177191:1177847 reverse MW:24145	8.08687e-05
RPA1678	cheR3 chemotaxis methyltransferase, CheR3 1867811:1868686 forward MW:32542	8.08408e-05
RPA2916	dxr 1-deoxy-d-xylulose 5-phosphate reductoisomerase 3296771:3297994 reverse MW:42364	8.02702e-05
RPA0547	CDS conserved hypothetical protein 608998:610074 reverse MW:39082	8.01721e-05
RPA3984	rfaE putative ADP-heptose synthase 4506092:4507564 reverse MW:52131	8.00246e-05
RPA0352	lepA possible GTP-binding protein LepA 381139:382950 reverse MW:66746	7.98118e-05
RPA3847	alaS alanyl-tRNA synthetase 4345322:4347991 reverse MW:96168	7.96151e-05
RPA1139	CDS conserved unknown protein 1246445:1247638 reverse MW:42006	7.93661e-05
RPA1552	CDS conserved unknown protein 1721939:1723036 forward MW:42483	7.90849e-05
RPA4642	cbbA fructose-bisphosphate aldolase 5225636:5226721 reverse MW:39341	7.88498e-05
RPA2046	leuI 2-isopropylmalate synthase 2303251:2304825 forward MW:57551	7.87539e-05
RPA2031	ilvI acetolactate synthase (large subunit) 2286918:2288696 forward MW:64487	7.86338e-05
RPA2910	CDS conserved hypothetical protein 3289582:3290439 reverse MW:29860	7.86096e-05
RPA3308	CDS ycfI, putative structural proteins 3729714:3730223 forward MW:18795	7.8597e-05
RPA3924	CDS conserved hypothetical protein 4428556:4429215 reverse MW:25025	7.84845e-05
RPA0918	CDS possible 50S ribosomal protein L31 1020328:1020555 reverse MW:8567	7.84813e-05
RPA3360	pssN putative capsule polysaccharide export outer membrane protein 3803244:3804464 reverse MW:43834	7.82983e-05
RPA3091	purF amidophosphoribosyltransferase 3496606:3498135 forward MW:55173	7.79857e-05
RPA0256	CDS putative UROPORPHYRINOGEN-III synthase 280147:280893 forward MW:26604	7.79716e-05
RPA3039	CDS possible polysaccharide deacetylase 3438785:3439723 forward MW:33372	7.79321e-05
RPA0557	cysK cysteine synthase, cytosolic O-acetylserine(thiol)lyase 618596:619594 forward MW:34544	7.76654e-05
RPA1599	CDS conserved hypothetical protein 1779285:1779647 reverse MW:13269	7.76079e-05
RPA4423	CDS conserved unknown protein 4983518:4983931 reverse MW:14984	7.75695e-05
RPA1760	CDS conserved unknown protein 1969993:1970367 forward MW:13627	7.75498e-05
RPA0327	hemN2 possible oxygen-independent coproporphyrinogen III oxidase (hemN) 354870:356027 reverse MW:42048	7.74171e-05
RPA0336	CDS NADPH-dependent FMN reductase 364804:365385 forward MW:20919	7.72629e-05
RPA3221	CDS heat shock protein HtrA like 3640484:3641875 reverse MW:48765	7.69064e-05
RPA3618	CDS AAA ATPase 4080841:4081683 forward MW:32211	7.67786e-05
RPA0862	CDS G-protein beta WD-40 repeat 958798:959817 forward MW:35355	7.66559e-05
RPA3886	CDS Flagellar hook-basal body complex protein FliE 4387018:4387323 reverse MW:10404	7.652e-05
RPA2504	HDH putative homoserine dehydrogenase 2846167:2847492 forward MW:46114	7.64888e-05
RPA4327	CDS transcriptional regulator, XRE family 4877353:4877622 reverse MW:9447	7.64175e-05
RPA2164	groEL2 chaperonin GroEL2, cpn60 2437219:2438862 reverse MW:57796	7.60883e-05
RPA3490	hflC putative hflC protein 3940220:3941146 reverse MW:33979	7.60833e-05
RPA4663	CDS methyl-accepting chemotaxis receptor/sensory transducer 5256729:5258771 reverse MW:71147	7.6037e-05
RPA0004	gyrB DNA gyrase subunit B 5050:7491 forward MW:89311	7.58856e-05
RPA1186	CDS conserved hypothetical protein 1297866:1298477 forward MW:22341	7.56713e-05
RPA2197	CDS cell division protein FtsJ 2472235:2472948 forward MW:25386	7.5617e-05
RPA3985	CDS ADP-L-glycero-D-mannoheptose-6-epimerase 4507589:4508569 reverse MW:36205	7.56057e-05
RPA1616	CDS conserved hypothetical protein 1797254:1798060 reverse MW:30111	7.55414e-05
RPA2507	CDS possible haloacid dehalogenase 2849176:2849901 forward MW:26732	7.54455e-05
RPA4770	apaG DUF525 5385542:5385934 forward MW:14691	7.49783e-05
RPA2902	moeA molybdenum cofactor biosynthesis protein A 3278266:3279477 forward MW:42037	7.46836e-05
RPA2969	CDS unknown protein 3363340:3363951 forward MW:21776	7.43786e-05
RPA1782	CDS TrapT family, dctP subunit, C4-dicarboxylate periplasmic binding protein 1997376:1998386 forward MW:37078	7.43729e-05
RPA1183	CDS conserved unknown protein 1292874:1295699 reverse MW:100014	7.41328e-05
RPA1777	CDS DUF35 1992322:1992735 reverse MW:15397	7.40854e-05
RPA2788	CDS possible methyltransferase 3161963:3162709 reverse MW:27170	7.39999e-05
RPA4550	CDS conserved hypothetical protein 5129811:5130200 forward MW:14071	7.35873e-05
RPA4669	CDS putative racemase 5265985:5267100 forward MW:39165	7.34896e-05
RPA4214	CDS conserved hypothetical protein 4757362:4757676 reverse MW:10704	7.34198e-05
RPA0453	CDS possible NifU-like domain (residues 119-187) 498641:499207 reverse MW:20292	7.34192e-05
RPA3685	CDS leucine aminopeptidase 4157949:4159331 forward MW:48782	7.3277e-05
RPA2764	CDS CoA Binding Domain 3136785:3137369 reverse MW:21159	7.32463e-05
RPA1011	CDS DSBA oxidoreductase 1113940:1114593 forward MW:24768	7.31357e-05
RPA2766	CDS Phenylacetic acid degradation-related protein:Thioesterase superfamily 3138437:3138865 forward MW:15206	7.30629e-05
RPA4728	CDS conserved hypothetical protein 5339139:5339972 forward MW:30124	7.28081e-05
RPA2740	plsX fatty acid/phospholipid synthesis protein 3110622:3111683 forward MW:37469	7.25543e-05
RPA1276	carA carbamoyl-phosphate synthase small subunit 1396520:1397713 reverse MW:42616	7.23802e-05
RPA1690	CDS conserved unknown protein 1886304:1886744 reverse MW:15237	7.23395e-05
RPA0069	trpB tryptophan synthase beta chain 74840:76054 forward MW:43570	7.22524e-05
RPA0227	leuB beta-isopropylmalate dehydrogenase 252707:253819 forward MW:39643	7.21287e-05
RPA2191	CDS DUF188 2464730:2465206 reverse MW:16962	7.19627e-05
RPA3373	CDS hypothetical protein 3813795:3814091 reverse MW:10172	7.19215e-05
RPA4285	CDS Nitroreductase family 4833734:4834324 forward MW:21551	7.18574e-05
RPA1983	gor putative glutathione reductase 2232249:2233634 forward MW:49426	7.17793e-05
RPA3786	CDS unknown protein 4285121:4285378 forward MW:9335	7.11662e-05
RPA4436	CDS conserved hypothetical protein 5007582:5008277 reverse MW:26074	7.11228e-05
RPA0360	pckA phosphoenolpyruvate carboxykinase 389802:391415 forward MW:58772	7.04811e-05
RPA4569	CDS DUF344 5149383:5150252 reverse MW:34057	7.03648e-05
RPA0852	CDS two-component transcriptional regulator, LuxR family 944214:944891 forward MW:24190	7.01318e-05
RPA2779	CDS possible hydrolase 3150759:3151562 forward MW:29330	6.98051e-05
RPA3381	CDS Hpt domain 3822179:3822769 forward MW:20888	6.95113e-05
RPA2189	CDS possible transcriptional regulator, TetR family 2462142:2462798 reverse MW:23471	6.88375e-05
RPA2729	nusB antitermination factor, NusB 3098240:3098764 forward MW:19621	6.86898e-05
RPA3084	dnaB replicative DNA helicase (dnaB) 3488450:3489946 forward MW:54629	6.84402e-05
RPA1960	CDS putative RND efflux membrane protein 2204644:2205717 forward MW:37685	6.80117e-05
RPA2436	#N/A	6.77205e-05
RPA2424	#N/A	6.76337e-05
RPA2488	CDS conserved unknown protein 2829268:2830257 forward MW:35328	6.755e-05
RPA4707	#N/A	6.7504e-05
RPA0180	rlpA1 Rare lipoprotein A 200091:200561 forward MW:16327	6.68357e-05
RPA2667	CDS conserved unknown protein 3041681:3042427 forward MW:26287	6.68209e-05
RPA4304	CDS conserved hypothetical protein 4852302:4853657 forward MW:49430	6.63353e-05
RPA3485	CDS putative racemase 3934674:3935867 reverse MW:43068	6.59736e-05
RPA2675	CDS Protein of unknown function UPF0004:Elongator protein 3/MiaB/NifB 3048669:3049994 reverse MW:48740	6.58125e-05
RPA1807	CDS possible heavy metal efflux pump, HlyD family secretion protein 2031359:2032597 forward MW:44742	6.56284e-05
RPA2135	CDS sensor histidine kinase with a response regulator receiver domain 2398973:2401096 reverse MW:77273	6.56245e-05
RPA1244	CDS conserved unknown protein 1362819:1363424 forward MW:21588	6.51112e-05
RPA0939	CDS possible thiamine-phosphate pyrophosphorylase 1039233:1039892 reverse MW:22550	6.4754e-05
RPA0997	CDS possible transcriptional regulator, ArsR family 1101329:1101757 forward MW:15847	6.45974e-05
RPA4031	CDS hypothetical protein 4560558:4561145 forward MW:20768	6.45057e-05
RPA1560	cbbS ribulose-bisphosphate carboxylase small chain 1733171:1733593 forward MW:16301	6.43323e-05
RPA4484	CDS putative sensor (PAS) domain for methyl-accepting chemotaxis sensory transducer 5058377:5058910 reverse MW:19812	6.38457e-05
RPA4818	CDS conserved hypothetical protein 5442079:5442417 reverse MW:12866	6.3791e-05
RPA0825	CDS TldD protein, suppresses inhibitory activity of CsrA 921894:923321 reverse MW:50632	6.35894e-05
RPA0489	CDS ferredoxin II 540697:541035 reverse MW:12513	6.32901e-05
RPA2242	CDS conserved hypothetical protein 2540885:2541145 reverse MW:9596	6.30136e-05
RPA1975	CDS periplasmic mannitol-binding protein, SmoM; possible Trap-T transport system, dctP subunit 2224485:2225576 forward MW:40120	6.27839e-05
RPA2953	hupA possible DNA-binding protein hu-alpha (NS2) (HU-2) 3338656:3338967 forward MW:11220	6.27348e-05
RPA4016	metK methionine S-adenosyltransferase 4544761:4545957 reverse MW:43418	6.19945e-05
RPA0291	parB1 chromosome partitioning protein, ParB 320345:321235 reverse MW:32294	6.18857e-05
RPA2898	CDS Haloacid dehalogenase-like hydrolase 3275975:3276601 forward MW:23037	6.14429e-05
RPA3199	CDS unknown protein 3613121:3613669 reverse MW:20008	6.13051e-05
RPA0732	fdsG putative NAD-dependent formate dehydrogenase gamma subunit 806161:806631 forward MW:16647	6.10483e-05
RPA0850	CDS Protein of unknown function UPF0047 941543:942016 forward MW:16804	6.09578e-05
RPA1157	CDS conserved unknown protein 1264853:1265101 forward MW:9441	6.08807e-05
RPA2934	CDS conserved unknown protein 3318583:3318987 reverse MW:14330	6.02624e-05
RPA4284	CDS YceI like family 4833016:4833657 forward MW:22807	6.01742e-05
RPA1949	pqqD pyrroloquinoline quinone biosynthesis protein D 2193041:2193349 forward MW:11303	5.98931e-05
RPA3058	CDS unknown protein 3461069:3461608 reverse MW:19077	5.9831e-05
RPA0422	CDS possible dehydrogenase 464180:465181 reverse MW:36575	5.96927e-05
RPA2906	gltX glutamyl-tRNA synthetase 3284639:3286060 forward MW:52180	5.94598e-05
RPA1060	CDS hypothetical protein 1170643:1171086 forward MW:16280	5.92858e-05
RPA2325	CDS possible acetylornithine deacetylase 2634327:2635625 forward MW:46918	5.88454e-05
RPA3051	purM 5'-phosphoribosyl-5-aminoimidazole synthetase 3454375:3455448 forward MW:37032	5.84655e-05
RPA3657	fadD2 putative long-chain fatty acid-CoA ligase 4129813:4131375 forward MW:56600	5.74022e-05
RPA4829	caiC putative crotonobetaine/carnitine-CoA ligase 5451971:5453557 forward MW:57552	5.70023e-05
RPA2462	#N/A	5.65018e-05
RPA4380	CDS Ribonuclease T2 4933007:4933702 reverse MW:26028	5.53839e-05
RPA4024	CDS Methionine synthase, vitamin-B12 independent 4554023:4555144 reverse MW:42369	5.51418e-05
RPA2017	CDS putative lipid A biosynthesis lauroyl acyltransferase 2272117:2273049 reverse MW:34635	5.48996e-05
RPA3185	CDS methyl-accepting chemotaxis receptor/sensory transducer 3593862:3595880 forward MW:71126	5.47876e-05
RPA2307	CDS possible tonB-dependent receptor precursor 2614856:2617183 reverse MW:83375	5.46897e-05
RPA0340	pgm1 phosphoglycerate mutase 367433:368947 reverse MW:53352	5.4618e-05
RPA1703	CDS putative acetyl-CoA acyltransferase 1901366:1902541 reverse MW:40978	5.43286e-05
RPA3540	CDS putative cell filamentation protein 4005202:4005771 reverse MW:21494	5.36054e-05
RPA2671	CDS putative FAD-dependent monoxygenase 3044646:3045842 reverse MW:42818	5.35687e-05
RPA4286	CDS Catalytic LigB subunit of aromatic ring-opening dioxygenase 4834367:4835170 forward MW:28564	5.35503e-05
RPA0282	CDS Cyclic nucleotide binding protein 310879:311328 reverse MW:16149	5.22468e-05
RPA1210	CDS conserved hypothetical protein 1323427:1324536 reverse MW:40223	5.21502e-05
RPA2688	SmpB small protein B 3060369:3060842 forward MW:18147	5.19106e-05
RPA1626	CDS conserved unknown protein 1806403:1807059 forward MW:23104	5.13609e-05
RPA1110	CDS putative 3-oxoacyl-acyl carrier protein reductase 1213766:1214554 reverse MW:27567	5.12534e-05
RPA2043	CDS putative ABC transporter, periplasmic substrate-binding protein 2299917:2300939 forward MW:35299	5.06983e-05
RPA4658	CDS zinc-binding dehydrogenases (related to alcohol dehydrogenase, NADPH quinone oxidoreductase) 5244361:5245347 forward MW:34340	5.01211e-05
RPA2335	CDS unknown protein 2648168:2648509 reverse MW:11443	5.01114e-05
RPA4249	CDS response regulator receiver (CheY-like protein) 4793406:4793798 forward MW:14057	4.94095e-05
RPA0199	CDS putative phosphinothricin acetyltransferase 223231:223761 forward MW:18852	4.91217e-05
RPA0909	wrbA Trp repressor binding protein 1010498:1011097 reverse MW:20793	4.83124e-05
RPA2521	CDS hypothetical protein 2862192:2862401 forward MW:7958	4.80471e-05
RPA4661	otsB putative trehalose-6-phosphate phophatase, biosynthetic 5254267:5255064 reverse MW:28672	4.79488e-05
RPA3771	CDS unknown protein 4266349:4266669 reverse MW:11317	4.72452e-05
RPA3511	CDS ErfK/YbiS/YcfS/YnhG 3963779:3964549 forward MW:27901	4.70547e-05
RPA4133	CDS conserved hypothetical protein 4675022:4675321 reverse MW:11583	4.60083e-05
RPA1589	rpsD 30S ribosomal protein S4 1768213:1768830 reverse MW:23559	4.51952e-05
RPA3268	rpoB RNA polymerase beta subunit 3683017:3687141 reverse MW:153601	4.49749e-05
RPA1929	CDS htrA-like serine protease 2163410:2164981 forward MW:53823	4.36466e-05
RPA2837	lppB Peptidoglycan-binding LysM:Peptidase M23/M37 3212596:3214011 reverse MW:48714	4.2675e-05
RPA1499	CDS hypothetical protein 1664916:1665368 forward MW:15434	4.26239e-05
RPA1559	cbbL ribulose-bisphosphate carboxylase large chain 1731700:1733157 forward MW:53914	4.25927e-05
RPA1945	CDS putative acyl-CoA transferase 2188671:2189996 reverse MW:48355	4.24169e-05
RPA4724	pyrE putative uridine 5-monophosphate synthase 5333861:5334424 forward MW:20066	4.18528e-05
RPA1228	CDS putative 2-oxoglutarate ferredoxin oxidoreductase, gamma subunit 1345354:1345914 forward MW:19757	4.08719e-05
RPA1608	CDS Beta-lactamase 1787022:1788302 forward MW:47784	3.93857e-05
RPA1488	CDS L-carnitine dehydratase/bile acid-inducible protein F 1650733:1651935 reverse MW:43722	3.93738e-05
RPA4463	CDS possible cytochrome 5037696:5038451 reverse MW:26706	3.83724e-05
RPA2192	CDS hypothetical protein 2465309:2466109 forward MW:28919	3.82506e-05
RPA3902	flgH putative flagellar L-ring protein FlgH 4403401:4404159 forward MW:27024	3.30044e-05
RPA3715	pimB acetyl-CoA acetyltransferase 4195279:4196466 reverse MW:41126	2.59461e-05
RPA2701	CDS conserved hypothetical protein 3071489:3072358 reverse MW:29745	1.98824e-05

## Sheet: S3
Feature from the ANN model trained on proteomics data	Name	Permutation feature importance (unitless number)
RPA0274	glnK2 GlnK, nitrogen regulatory protein P-II 302307:302645 forward MW:12061	0.000860704
RPA1675	CDS methyl-accepting chemotaxis receptor/sensory transducer with PAS domain 1862118:1864268 forward MW:77601	0.000826114
RPA0806	CDS possible high-affinity branched-chain amino acid transport system substrate-binding protein 894376:895596 forward MW:44249	0.000616304
RPA2773	CDS epoxide hydrolase 3144233:3145183 reverse MW:34681	0.000578775
RPA4033	hemD Uroporphyrinogen III synthase HEM4 4562147:4562992 forward MW:30418	0.000567485
RPA1174	CDS conserved hypothetical protein 1282367:1283224 reverse MW:31371	0.000544169
RPA1659	CDS conserved unknown protein 1843683:1844273 reverse MW:23016	0.000536516
RPA2755	CDS possible DNA-binding stress protein 3128515:3128997 reverse MW:18247	0.000533856
RPA4128	CDS conserved hypothetical protein 4670603:4670845 reverse MW:8996	0.000518787
RPA3234	rplR 50S ribosomal protein L18 3651568:3651930 reverse MW:13037	0.000483437
RPA3485	CDS putative racemase 3934674:3935867 reverse MW:43068	0.000480595
RPA4078	CDS conserved hypothetical protein 4617193:4617570 reverse MW:14328	0.000469987
RPA3272	rplA 50S ribosomal protein L1 3690510:3691199 reverse MW:24010	0.000467172
RPA2720	CDS possible glutathione-S-transferase 3090492:3091364 reverse MW:32500	0.00046386
RPA0889	hspD small heat shock protein 986719:987195 forward MW:17205	0.000461023
RPA0532	CDS beta-ketothiolase, acetoacetyl-CoA reductase 592255:592980 forward MW:25466	0.000446859
RPA4817	CDS two-component transcriptional regulator, winged helix family 5441414:5442079 reverse MW:24401	0.000437854
RPA1889	CDS hypothetical protein 2122753:2123124 forward MW:13653	0.000435603
RPA4677	CDS Caspase-1, p20:TPR repeat 5274933:5276363 forward MW:50807	0.000432344
RPA0069	trpB tryptophan synthase beta chain 74840:76054 forward MW:43570	0.000431937
RPA0732	fdsG putative NAD-dependent formate dehydrogenase gamma subunit 806161:806631 forward MW:16647	0.000427536
RPA1852	mucR putative transcriptional regulator MucR 2082702:2083118 forward MW:15466	0.000426057
RPA1586	CDS putative short-chain dehydrogenase/reductase 1765532:1766332 forward MW:28088	0.000413639
RPA0558	purC1 putative phosphoribosylaminoimidazole-succinocarboxamide synthase 619666:620583 reverse MW:33568	0.000408039
RPA3449	CDS PilT protein, N-terminal 3891530:3891949 reverse MW:15504	0.000404173
RPA1986	nadE NH3-dependent NAD synthetase 2235739:2237493 forward MW:62867	0.0004023
RPA2488	CDS conserved unknown protein 2829268:2830257 forward MW:35328	0.000402167
RPA1579	CDS L-carnitine dehydratase/bile acid-inducible protein F 1754786:1755994 reverse MW:44043	0.000401655
RPA3961	CDS putative periplasmic binding protein for ABC transporter 4478600:4479493 reverse MW:31898	0.000401098
RPA1007	mhpB possible 2,3-dihydroxyphenylpropionate 1,2-dioxygenase 1108545:1109402 forward MW:31141	0.000395663
RPA2455	#N/A	0.00039299
RPA1734	CDS putative amidotransferase, subunit A 1938948:1940381 reverse MW:50316	0.000389654
RPA4297	CDS putative aldose reductase 4843966:4844790 forward MW:30120	0.000388849
RPA1001	CDS conserved hypothetical protein 1103391:1103981 reverse MW:20379	0.000384573
RPA3064	CDS conserved unknown protein 3468967:3469893 forward MW:34307	0.0003812
RPA2317	gctB putative CoA transferase, small subunit B 2624776:2625570 reverse MW:28269	0.000374638
RPA0340	pgm1 phosphoglycerate mutase 367433:368947 reverse MW:53352	0.000374614
RPA3615	CDS conserved unknown protein 4077026:4078201 reverse MW:45629	0.000373557
RPA2190	CDS ABC transporter, with duplicated ATPase domains 2462902:2464719 reverse MW:66012	0.000371228
RPA0191	sucC succinyl-coA synthetase beta chain 213515:214711 reverse MW:42318	0.000369438
RPA4045	CDS possible branched-chain amino acid ABC transport system substrate-binding protein 4576388:4577668 forward MW:44701	0.000369027
RPA1678	cheR3 chemotaxis methyltransferase, CheR3 1867811:1868686 forward MW:32542	0.000368881
RPA0234	CDS methyl-accepting chemotaxis receptor/sensory transducer 259203:260894 reverse MW:58781	0.000366622
RPA3940	CDS Universal stress protein (Usp) 4450961:4451392 forward MW:15311	0.0003655
RPA2914	CDS putative outer membrane protein 3292876:3295401 reverse MW:92516	0.000360356
RPA2895	CDS possible small heat shock protein 3273901:3274401 forward MW:18479	0.000359302
RPA0250	dapF diaminopimelate epimerase 274381:275262 forward MW:31885	0.000356112
RPA0328	CDS Ham1-like protein 356017:356649 reverse MW:22219	0.000354955
RPA1497	mexC1 putative RND multidrug efflux membrane fusion protein MexC precursor 1660402:1661601 forward MW:42620	0.000353117
RPA2203	guaA GMP synthetase 2480182:2481804 forward MW:58431	0.000349567
RPA3592	CDS hypothetical protein 4055953:4057032 forward MW:38262	0.000349262
RPA0002	dnaN DNA polymerase III beta subunit 2332:3450 forward MW:40401	0.000346337
RPA3151	CDS Heat shock protein DnaJ, N-terminal 3559644:3560372 reverse MW:25268	0.000345783
RPA1569	CDS O-acetylhomoserine sulfhydrylase 1742405:1743700 reverse MW:45789	0.000343054
RPA2717	CDS conserved hypothetical protein 3089068:3089283 forward MW:7898	0.000341202
RPA1057	CDS hypothetical protein 1166217:1166786 forward MW:20244	0.000340735
RPA2573	CDS possible membrane protein, permease. 2921392:2922762 forward MW:47411	0.000340679
RPA3875	CDS conserved unknown protein 4374071:4374367 forward MW:10092	0.000339293
RPA3364	rrm1 putative rRNA methylase 3807406:3808233 forward MW:29739	0.000338596
RPA3702	metH methionine synthase 4177761:4181642 forward MW:140068	0.000337842
RPA2695	acpS acyl carrier protein synthase 3067085:3067525 forward MW:15786	0.000337788
RPA2200	guaB inosine monophosphate dehydrogenase 2475578:2477074 forward MW:52395	0.000337
RPA3742	CDS putative poly-isoprenyl transferase 4231796:4232635 reverse MW:30905	0.000336734
RPA0941	CDS conserved hypothetical protein 1040987:1041310 reverse MW:11459	0.000335621
RPA1022	CDS possible outer membrane protein 1124518:1125171 forward MW:23335	0.000334361
RPA0910	CDS DUF209:Cupin domain 1011260:1011958 reverse MW:25106	0.000333357
RPA1236	CDS putative acyl-CoA dehydrogenase 1354133:1355329 reverse MW:43550	0.000330885
RPA3237	rpsN 30S ribosomal protein S14 3653002:3653307 reverse MW:11463	0.000330238
RPA1261	CDS FAD linked oxidase, C-terminal:FAD linked oxidase, N-terminal 1382580:1384175 forward MW:57767	0.000328373
RPA1788	CDS possible 4-hydroxybenzoyl-CoA thioesterase 2004318:2004737 forward MW:15854	0.00032833
RPA2921	tsf elongation factor Ts 3301233:3302159 reverse MW:32206	0.000326212
RPA0484	paaG1 putative enoyl-CoA hydratase 534392:535180 reverse MW:27542	0.000324622
RPA2117	CDS putative flavodoxin 2380715:2381197 reverse MW:17214	0.000322995
RPA4807	CDS possible branched-chain amino acid transport system substrate-binding protein 5427284:5428504 forward MW:44059	0.000321794
RPA2910	CDS conserved hypothetical protein 3289582:3290439 reverse MW:29860	0.000321467
RPA0193	CDS AFG1-like ATPase 215921:217105 reverse MW:43902	0.000320607
RPA0856	CDS methyl-accepting chemotaxis receptor/sensory transducer 951429:953567 reverse MW:75246	0.00032011
RPA0379	pfkB putative 6-phosphofructokinase 413011:413949 forward MW:32563	0.000319641
RPA2201	CDS quinone oxidoreductase 2477373:2478398 forward MW:36423	0.000317871
RPA3700	CDS Bacterial luciferase 4175434:4176450 reverse MW:37092	0.000317641
RPA1428	CDS possible lipoprotein 1582970:1583743 forward MW:27813	0.000316903
RPA1761	CDS putative enoyl-CoA hydratase 1970699:1971478 reverse MW:27701	0.000315078
RPA0259	CDS HTransmembrane sensor and HAMP domains 284749:285531 reverse MW:27423	0.00031466
RPA1507	bchD putative magnesium chelatase subunit BchD 1673145:1674917 forward MW:63187	0.000313294
RPA3529	murC UDP-N-acetylmuramate-alanine ligase 3990383:3991786 reverse MW:49748	0.000311906
RPA3628	CDS possible amidase 4089656:4091053 reverse MW:49305	0.000311727
RPA2724	glyA1 glycine hydroxymethyltransferase 3093944:3095242 forward MW:46185	0.000311554
RPA3265	CDS putative ABC transporter 3674048:3676186 reverse MW:77342	0.000310659
RPA1217	CDS putative carboxypeptidase G2 1332410:1333540 reverse MW:39882	0.000310554
RPA4797	CDS ABC transporter, amino acid binding protein 5414421:5415455 forward MW:38493	0.000309263
RPA0054	CDS putative small heat shock protein 60008:60433 reverse MW:15984	0.000309188
RPA2908	CDS Cytidine/deoxycytidylate deaminase:Tat pathway signal 3287610:3288254 reverse MW:23198	0.000309181
RPA0092	CDS conserved hypothetical protein 104169:104444 reverse MW:10122	0.000308262
RPA0483	CDS unknown protein 533625:534389 reverse MW:27274	0.000307898
RPA2646	CDS putative ABC transporter oligopeptide-binding protein 3010761:3012377 reverse MW:59989	0.000307688
RPA3191	CDS putative short-chain dehydrogenases 3603496:3604374 reverse MW:30436	0.000306157
RPA3185	CDS methyl-accepting chemotaxis receptor/sensory transducer 3593862:3595880 forward MW:71126	0.000305913
RPA2873	CDS possible NADH oxidoreductase 3249613:3250746 reverse MW:39430	0.000303984
RPA3450	CDS putative malonic semialdehyde oxidative decarboxylase 3892228:3893724 reverse MW:53378	0.000302654
RPA0224	CDS similar to eukaryotic molybdopterin oxidoreductase:Tat pathway signal 249585:250364 forward MW:28795	0.000302569
RPA1190	CDS conserved hypothetical protein 1301099:1301731 reverse MW:23242	0.000301739
RPA1807	CDS possible heavy metal efflux pump, HlyD family secretion protein 2031359:2032597 forward MW:44742	0.000301105
RPA4217	CDS conserved unknown protein 4761873:4762073 forward MW:7991	0.000299926
RPA2819	CDS conserved hypothetical protein 3194789:3195151 reverse MW:13194	0.000299
RPA3913	CDS conserved hypothetical protein 4413967:4414335 reverse MW:13491	0.000298945
RPA2694	pdxJ pyridoxal phosphate biosynthetic protein pdxJ 3066324:3067088 forward MW:27110	0.00029623
RPA1966	CDS probable transcriptional regulator, TetR family 2213166:2213798 reverse MW:22774	0.000294044
RPA1615	CDS putative methyltransferase 1796463:1797257 forward MW:28942	0.000292298
RPA0621	def putative N-formylmethionylaminoacyl-tRNA deformylase 688848:689375 forward MW:19838	0.000291944
RPA1284	CDS conserved unknown protein 1402378:1403175 reverse MW:29264	0.000290654
RPA0373	trxC thioredoxin 407527:407964 reverse MW:15919	0.000289077
RPA2923	CDS conserved hypothetical protein 3303514:3306003 reverse MW:85717	0.00028576
RPA4200	CDS YbaK / prolyl-tRNA synthetases associated domain 4744104:4744586 forward MW:16797	0.000285687
RPA1722	alkB alkylated DNA repair protein 1921936:1922586 forward MW:23513	0.000285398
RPA3809	livF ATP-binding component of ABC transporter (putatively for branched chain amino acids) 4306255:4306995 forward MW:26389	0.000284633
RPA3515	CDS aminopeptidase P 3970781:3972610 forward MW:66140	0.000284464
RPA2460	#N/A	0.000284021
RPA4748	hbdA 3-hydroxybutyryl-CoA dehydrogenase 5359398:5360279 reverse MW:31829	0.000283713
RPA2304	CDS putative acyl-CoA thiolase 2611555:2612742 forward MW:40814	0.000283109
RPA2922	rpsB 30S ribosomal protein S2 3302284:3303279 reverse MW:36044	0.000282485
RPA2726	ribD putative riboflavin-specific deaminase / reductase 3095824:3096993 forward MW:40746	0.000282393
RPA3283	#N/A	0.000281433
RPA1932	CDS sensor histidine kinase 2167673:2169121 forward MW:52145	0.000280993
RPA2682	uahA Urea amidolyase-related 3055730:3056740 reverse MW:34831	0.000280585
RPA0590	prc putative carboxyl-terminal protease 657260:658600 reverse MW:46398	0.000279998
RPA3158	CDS hypothetical protein 3566090:3566281 reverse MW:7029	0.000279694
RPA3943	CDS conserved hypothetical protein 4452700:4453206 reverse MW:18680	0.000279615
RPA4776	phoU phosphate regulon transcriptional regulator, phoU 5391441:5392157 reverse MW:26662	0.000278826
RPA3195	CDS related to Pyruvate ferredoxin/flavodoxin oxidoreductase 3607397:3610882 reverse MW:126909	0.000278393
RPA1131	CDS putative glycolate oxidase subunit GlcE 1235355:1236596 forward MW:42945	0.000277977
RPA4248	fixJ two-component nitrogen fixation transcriptional regulator fixJ, LuxR family 4792709:4793320 forward MW:22255	0.0002779
RPA4568	CDS putative enoyl-acyl carrier protein reductase 5148539:5149300 reverse MW:27174	0.000276575
RPA1357	CDS conserved hypothetical protein 1503219:1503734 forward MW:18582	0.000275862
RPA4703	ligC 4-carboxy-2-hydroxymuconate-6-semialdehyde dehydrogenase 5305960:5306919 forward MW:35011	0.000275672
RPA0631	CDS possible GTPases 697535:698185 reverse MW:23374	0.00027542
RPA2832	yajC putative membrane protein, possible preprotein translocase 3206434:3206871 reverse MW:15652	0.000274198
RPA0196	CDS putative ABC transporter, ATP-binding protein 218627:219370 forward MW:25712	0.000274068
RPA2477	#N/A	0.000273492
RPA2928	proS proline-tRNA ligase 3312981:3314297 reverse MW:49309	0.000273013
RPA1781	phbH 4-hydroxybenzoate hydroxylase (4-hydroxybenzoate-3-monooxygenase) 1996035:1997207 reverse MW:43046	0.000272796
RPA1559	cbbL ribulose-bisphosphate carboxylase large chain 1731700:1733157 forward MW:53914	0.000271447
RPA3525	ddlA putative D-alanyl-D-alanine ligase A 3985840:3986829 reverse MW:35057	0.000269779
RPA4071	carB carbamoyl-phosphate synthase large subunit 4608699:4612028 forward MW:120100	0.000268521
RPA4306	CDS methyl-accepting chemotaxis receptor/sensory transducer 4854274:4855959 reverse MW:58534	0.000268483
RPA1301	pfpI putative intracellular protease, PfpI family 1421072:1421635 forward MW:20279	0.000268352
RPA1552	CDS conserved unknown protein 1721939:1723036 forward MW:42483	0.000267049
RPA1838	folK putative 2-amino-4-hydroxy-6-hydroxymethyldihydropteridine pyrophosphokinase 2066281:2066772 reverse MW:18017	0.00026651
RPA2537	CDS possible NADH dehydrogenase (ubiquinone) Fe-S protein 4 (18kD) (NADH-coenzyme Q reductase) 2876741:2877046 forward MW:11918	0.000266469
RPA3762	CDS putative 2-oxo-3-ene-1,7-dioic acid hydratase 4257949:4258821 forward MW:31685	0.000266063
RPA1622	CDS conserved unknown protein 1802706:1803986 reverse MW:46966	0.000265632
RPA2986	CDS probable 5-carboxymethyl-2-hydroxymuconate delta isomerase 3383055:3383399 reverse MW:12708	0.000265599
RPA1053	nadC nicotinate-mononucleotide pyrophosphorylase 1161049:1161924 reverse MW:30496	0.000265545
RPA1134	CDS conserved hypothetical protein 1239338:1240309 forward MW:34400	0.000265057
RPA1362	CDS putative sulfate ester transport system substrate-binding protein 1506856:1507920 forward MW:38441	0.000264436
RPA1259	CDS putative cation-transporting P-type ATPase 1378745:1381489 forward MW:97684	0.00026433
RPA3848	gcvT2 glycine cleavage system protein T2 4348444:4349592 forward MW:40380	0.000263559
RPA3764	CDS putative 2Fe:2S ferredoxin 4260666:4261754 reverse MW:39517	0.00026329
RPA0158	rplU, L21 putative ribosomal protein L21 177448:177828 forward MW:13490	0.000262924
RPA4143	nnrR putative nitric oxide responsive transcriptional regulator NnrR, Crp/Fnr family 4685360:4686070 forward MW:25765	0.000262328
RPA0022	CDS DSBA oxidoreductase 24637:25239 reverse MW:22293	0.000261836
RPA1204	CDS conserved hypothetical protein 1314621:1315457 forward MW:30047	0.000261249
RPA4305	CDS hypothetical protein 4853852:4854190 reverse MW:12171	0.000260125
RPA1731	CDS similar to eukaryotic molybdopterin oxidoreductase 1936665:1937330 reverse MW:25434	0.000259983
RPA0382	glgA1 putative glycogen synthase 417908:419359 forward MW:51088	0.000258945
RPA1167	yfcB possible adenine-specific methylase 1275882:1276904 reverse MW:36628	0.000258508
RPA2524	CDS Sir2 family, possible ADP ribosyltransferase 2864429:2865190 forward MW:27721	0.000258487
RPA1612	CDS putative acyl-CoA dehydrogenase 1792376:1793548 reverse MW:43105	0.000257895
RPA4286	CDS Catalytic LigB subunit of aromatic ring-opening dioxygenase 4834367:4835170 forward MW:28564	0.000257846
RPA1594	trpB-1 putative tryptophan synthase beta chain 1771765:1773129 forward MW:49412	0.000257346
RPA4744	CDS possible thioredoxin-like protein 5356435:5357121 forward MW:24059	0.000256569
RPA3249	rplD 50S ribosomal protein L4 3658132:3658752 reverse MW:22247	0.000256536
RPA2764	CDS CoA Binding Domain 3136785:3137369 reverse MW:21159	0.000256381
RPA3627	CDS putative glutathione peroxidase 4089161:4089637 reverse MW:17177	0.000256264
RPA2596	CDS D-alanine aminotransferase 2953722:2954579 forward MW:31170	0.000255984
RPA0703	CDS conserved hypothetical protein 776961:777665 forward MW:25925	0.000255928
RPA3898	fliL Flagellar basal body-associated protein FliL 4399927:4400427 reverse MW:17989	0.000255797
RPA2879	kdsA 2-dehydro-3-deoxyphosphooctonate aldolase 3258126:3258989 reverse MW:30067	0.000255786
RPA0188	sucB dihydrolipoamide succinyl transferase 208123:209376 reverse MW:43864	0.000255058
RPA0352	lepA possible GTP-binding protein LepA 381139:382950 reverse MW:66746	0.000254621
RPA0311	hisH imidazoleglycerol-phosphate synthase, amidotransferase component 339842:340492 forward MW:23630	0.000254428
RPA2433	#N/A	0.000253848
RPA3309	CDS conserved unknown protein 3730238:3730804 forward MW:20397	0.00025325
RPA3321	algC possible phosphomannomutase AlgC 3746647:3748143 reverse MW:54355	0.000253032
RPA2543	CDS TrapT family, dctP subunit, C4-dicarboxylate periplasmic binding protein 2883903:2884922 reverse MW:36194	0.000252873
RPA2684	CDS conserved unknown protein 3057686:3058399 forward MW:25114	0.000252326
RPA2601	kdtB phosphopantetheine adenylyltransferase 2960110:2960619 forward MW:17673	0.000252127
RPA1291	CDS putative proteic killer suppression protein 1409905:1410195 reverse MW:11320	0.000251501
RPA3546	CDS methyl-accepting chemotaxis receptor/sensory transducer 4011242:4013197 reverse MW:68350	0.000251162
RPA1243	CDS hypothetical protein 1361637:1362803 forward MW:40859	0.000250543
RPA2931	CDS DUF461 3316598:3317137 reverse MW:18666	0.000250436
RPA3759	hpcD putative 5-carboxymethyl-2-hydroxymuconate isomerase 4254712:4255110 forward MW:14728	0.000250295
RPA2043	CDS putative ABC transporter, periplasmic substrate-binding protein 2299917:2300939 forward MW:35299	0.000249793
RPA2108	CDS response regulator receiver (CheY-like protein) 2372333:2372719 reverse MW:13631	0.000249304
RPA3740	sqhC squalene-hopene-cyclase 4228545:4230506 reverse MW:72648	0.000249284
RPA2801	CDS Collagen triple helix repeat 3176255:3176752 reverse MW:15559	0.000248902
RPA4337	CDS putative phosphoglycolate phosphatase 4888708:4889451 forward MW:26094	0.000247584
RPA3781	yihV possible sugar kinase 4278937:4279830 forward MW:32645	0.000247529
RPA2889	CDS putative peptidyl-prolyl cis-trans isomerse D 3266039:3267940 forward MW:68656	0.000247264
RPA4635	feoB ferrous iron transport protein B 5216625:5218511 reverse MW:68133	0.000246716
RPA2500	CDS possible amidase 2840927:2842204 forward MW:44183	0.000246467
RPA2307	CDS possible tonB-dependent receptor precursor 2614856:2617183 reverse MW:83375	0.00024611
RPA4442	CDS ErfK/YbiS/YcfS/YnhG 5014406:5015089 forward MW:24509	0.000246076
RPA3517	dnlJ DNA ligase 3974463:3976541 reverse MW:76072	0.0002459
RPA1673	CDS D-xylulose 5-phosphate/D-fructose 6-phosphate phosphoketolase 1858439:1860790 forward MW:88477	0.000245564
RPA0312	hisA phosphoribosylformimino-5-aminoimidazole carboxamide ribotide isomerase 340489:341226 forward MW:25514	0.000245415
RPA1015	CDS transcriptional regulator, PadR family 1117580:1118170 forward MW:21264	0.000245359
RPA3856	CDS hypothetical protein 4358739:4359098 forward MW:13013	0.000245223
RPA0010	CDS possible glutamate uptake transcriptional regulator, AsnC family 13269:13778 reverse MW:18704	0.000244262
RPA3726	CDS conserved unknown protein 4209434:4209934 reverse MW:18433	0.000244218
RPA3429	cysE2 serine acetyltransferase 3870160:3870987 reverse MW:30069	0.000243589
RPA1879	CDS Choloylglycine hydrolase 2109685:2110752 reverse MW:38585	0.000242429
RPA1686	CDS putative alcohol dehydrogenase 1880602:1882206 reverse MW:58389	0.000242286
RPA1597	purQ phosphoribosylformylglycinamide synthetase 1775573:1777783 forward MW:78471	0.000241954
RPA2787	CDS putative signal transduction histidine kinase with PAS/PAC domain 3160874:3161932 forward MW:38605	0.000241887
RPA1130	glcD glycolate oxidase subunit GlcD 1233699:1235192 forward MW:53314	0.000241871
RPA1613	CDS putative cytochrome P-450 1793582:1794847 reverse MW:48554	0.00024175
RPA3207	CDS conserved hypothetical protein 3622568:3623353 reverse MW:27966	0.000241225
RPA0907	CDS response regulator receiver (CheY-like protein) 1009176:1009535 forward MW:13338	0.000240646
RPA3636	zwf putative glucose-6-phosphate 1-dehydrogenase 4098857:4100371 forward MW:56048	0.000239957
RPA3886	CDS Flagellar hook-basal body complex protein FliE 4387018:4387323 reverse MW:10404	0.000239906
RPA1745	CDS N-carbamoyl-beta-alanine amidohydrolase 1952010:1953260 reverse MW:44232	0.000239843
RPA4804	CDS conserved hypothetical protein 5425107:5425394 forward MW:10330	0.000239834
RPA0330	hrcA transcriptional repressor of class I heat shock genes 357569:358657 forward MW:39044	0.000239379
RPA1512	crtI phytoene dehydrogenase CrtI 1679157:1680692 forward MW:56701	0.000239283
RPA4245	CDS conserved unknown protein 4789394:4790227 forward MW:29180	0.000239239
RPA4149	CDS Beta-lactamase-like 4691266:4692894 forward MW:59606	0.000239115
RPA3717	pimF enoyl-CoA hydratase 4198335:4200434 reverse MW:73791	0.000238774
RPA0061	aroA 3-phosphoshikimate 1-carboxyvinyltransferase 67198:68535 forward MW:46372	0.000238679
RPA4074	CDS putative leucine responsive transcriptional regulator LRP/BkdR, AsnC family 4613354:4613836 reverse MW:17863	0.000238185
RPA0408	bipA conserved GTPase 450314:452137 forward MW:67109	0.00023815
RPA3595	CDS conserved hypothetical protein 4058240:4058869 forward MW:23099	0.00023808
RPA2465	#N/A	0.000237852
RPA2032	ilvH acetolactate synthase (small subunit) 2288912:2289454 forward MW:19942	0.000237809
RPA1137	CDS unknown protein 1244408:1244824 forward MW:14699	0.000237438
RPA3486	CDS putative branched-chain amino acid transport system substrate-binding protein 3935977:3937188 reverse MW:43767	0.000237321
RPA2825	CDS conserved unknown protein 3198306:3198698 reverse MW:13431	0.000237314
RPA3609	CDS ABC transporter, ATPase component 4070637:4072286 reverse MW:61621	0.000237166
RPA0720	#N/A	0.000236974
RPA1690	CDS conserved unknown protein 1886304:1886744 reverse MW:15237	0.000236733
RPA0067	CDS conserved unknown protein 73740:74126 forward MW:13968	0.000236183
RPA3643	CDS putative trehalose synthase 4108522:4111824 forward MW:125271	0.000235934
RPA1775	CDS putative dehydrogenase 1989978:1990892 reverse MW:32539	0.000235579
RPA2851	CDS DUF173 3225323:3226156 reverse MW:31108	0.000235365
RPA2960	clpX ATP-dependent Clp protease ATP binding subunit ClpX 3352313:3353587 reverse MW:46681	0.000235302
RPA3804	CDS conserved unknown protein 4301003:4301467 reverse MW:16028	0.00023434
RPA0741	CDS conserved unknown protein 817223:818170 forward MW:34736	0.000233349
RPA1201	aroC chorismate synthase 1311494:1312582 forward MW:38512	0.000232659
RPA3439	CDS putative hydrolase 3880205:3881392 forward MW:42477	0.000232283
RPA1237	CDS possible acyl-CoA dehydrogenase 1355348:1356484 reverse MW:40375	0.000231889
RPA4225	CDS RNA polymerase ECF-type sigma factor 4767444:4767989 forward MW:19690	0.00023185
RPA2647	CDS putative hydrolase 3012547:3013713 reverse MW:41371	0.000231682
RPA1611	CDS putative dehydratase 1791081:1792175 reverse MW:39309	0.000231137
RPA4823	CDS putative long-chain-fatty-acid-CoA ligase 5446767:5448317 forward MW:57146	0.000230719
RPA4644	cbbP phosphoribulokinase (phosphopentokinase) (PRK) 5228833:5229708 reverse MW:33245	0.000230673
RPA0249	CDS hypothetical protein 273362:274144 reverse MW:27161	0.000230454
RPA1732	CDS possible cytochrome P450 1937353:1938552 reverse MW:44789	0.000229661
RPA2597	CDS probable nfrA protein 2954761:2955009 forward MW:9196	0.000229081
RPA1519	crtE geranylgeranyl pyrophosphate synthase 1687143:1688009 forward MW:30293	0.000228598
RPA2047	dctP1 TrapT family, dctP subunit, C4-dicarboxylate periplasmic binding protein 2305049:2306053 forward MW:36473	0.000228576
RPA3116	ipdC indole-3-pyruvate decarboxylase 3520331:3521962 reverse MW:58286	0.000228553
RPA2446	#N/A	0.000228527
RPA3227	rpsK 30S ribosomal protein S11 3646512:3646901 reverse MW:13877	0.000228522
RPA3104	gatB Glu-tRNA(Gln) amidotransferase subunit B 3509284:3510768 reverse MW:54032	0.00022842
RPA2553	CDS conserved unknown protein 2894171:2899384 forward MW:185531	0.000228217
RPA3923	CDS putative acetoin dehydrogenase (TPP-dependent) alpha chain 4427582:4428559 reverse MW:34930	0.000228144
RPA3255	rpsL 30S ribosomal protein S12 3663744:3664115 reverse MW:13875	0.000228137
RPA3031	CDS possible Acetyltransferase (GNAT) family 3431503:3432126 reverse MW:22752	0.000227857
RPA0070	tCDSptophan synthase alpha subunit 76054:76890 forward MW:28607	0.000227508
RPA0607	hemK putative protoporphyrinogen oxidase, hemK protein 675498:676367 forward MW:30592	0.000227425
RPA1632	ctrA two-component cell cycle transcriptional regulator ctrA, winged helix family 1813413:1814114 reverse MW:26064	0.000227211
RPA2624	CDS putative sulfonate transport system substrate-binding protein 2983255:2984229 reverse MW:35243	0.000226743
RPA4249	CDS response regulator receiver (CheY-like protein) 4793406:4793798 forward MW:14057	0.000226738
RPA0377	CDS conserved unknown protein 410486:411310 forward MW:30156	0.000226661
RPA4551	CDS conserved unknown protein 5130324:5131613 forward MW:47673	0.000226603
RPA0761	CDS possible oligopeptide ABC transporter, periplasmic binding protein component 842040:843701 reverse MW:61462	0.00022657
RPA4584	CDS possible endoglucanase 5166277:5167413 reverse MW:41753	0.000226517
RPA1543	bchB protochlorophyllide reductase BchB subunit 1711260:1712882 forward MW:58462	0.000226338
RPA3106	CDS putative signal transduction histidine kinase with PAS/PAC domain 3512391:3513497 reverse MW:39923	0.00022523
RPA2033	CDS possible AtsE 2289458:2289856 reverse MW:14450	0.00022521
RPA2014	CDS ABC transporter, polyamine transport protein 2267489:2268604 forward MW:41176	0.000225186
RPA4722	CDS possible glutamate synthase, small subunit 5326633:5329467 forward MW:103832	0.000225174
RPA3090	CDS putative colicin V production protein 3495947:3496582 forward MW:23138	0.000225163
RPA3653	CDS Protein of unknown function UPF0033 4126487:4126747 reverse MW:9240	0.000224788
RPA3693	CDS putative cytochrome c 4168719:4169273 reverse MW:19643	0.000224725
RPA1149	hisG ATP phosphoribosyltransferase 1256880:1257857 reverse MW:34744	0.000224521
RPA3966	CDS hypothetical protein 4483913:4485370 forward MW:49104	0.00022394
RPA0598	CDS putative glutaredoxin 666223:666498 forward MW:9755	0.000223927
RPA1545	bchL protochlorophyllide reductase iron-sulfur ATP-binding protein BchL 1716600:1717538 forward MW:33898	0.000223921
RPA1069	pyrC possible dihydroorotase 1178873:1180207 forward MW:48616	0.000223829
RPA3192	CDS MaoC-like dehydratase:Asparaginase/glutaminase 3604521:3605381 reverse MW:31424	0.000223665
RPA0048	CDS conserved hypothetical protein 54088:54753 forward MW:23117	0.000223364
RPA0417	CDS conserved hypothetical protein 459526:460026 reverse MW:18935	0.000223065
RPA3157	CDS hypothetical protein 3564876:3565910 reverse MW:34860	0.000223049
RPA1484	pgm2 phosphoglucomutase 1646478:1648130 forward MW:58363	0.000223032
RPA4160	CDS polyamine ABC transporter, ATP-binding protein 4704230:4705372 reverse MW:41019	0.000222871
RPA2511	CDS possible membrane-bound lytic transglycosylase 2853542:2854771 reverse MW:45268	0.000222811
RPA3432	CDS conserved hypothetical protein 3873487:3873732 forward MW:8901	0.000222793
RPA0817	CDS probable acyl-CoA thiolase 911818:913026 forward MW:42217	0.000222516
RPA2331	ggt2 possible gamma-glutamyltranspeptidase 2642483:2644060 forward MW:56102	0.000222004
RPA3889	CDS unknown protein 4388533:4389687 forward MW:41256	0.000221989
RPA2421	#N/A	0.000221777
RPA3293	CDS putative branched-chain amino acid transport system ATP-binding protein 3713619:3714371 reverse MW:27338	0.000221676
RPA0994	CDS unknown protein 1098342:1098677 forward MW:13040	0.000221255
RPA3451	CDS possible transcriptional regulator, TetR family 3893884:3894552 reverse MW:23867	0.000220853
RPA2850	CDS conserved unknown protein 3224004:3225302 reverse MW:46430	0.000220586
RPA3749	eutB ethanolamine ammonia-lyase large subunit 4240105:4241487 reverse MW:49072	0.000220418
RPA4230	CDS conserved unknown protein 4772098:4772382 forward MW:10163	0.000220386
RPA2739	CDS conserved unknown protein 3109815:3110381 forward MW:20317	0.000220145
RPA4431	CDS Peptidase M23/M37 4998672:5000702 forward MW:72400	0.000220049
RPA3030	CDS hypothetical protein 3431088:3431384 forward MW:10930	0.000219692
RPA1779	CDS conserved hypothetical protein 1994373:1995059 forward MW:24287	0.000219512
RPA4498	trpG anthranilate synthase 5076071:5078230 reverse MW:78299	0.000219346
RPA2602	CDS peptidyl prolyl cis-trans isomerase 2960636:2961199 forward MW:20009	0.000219262
RPA3072	fabF 3-oxoacyl-acyl carrier protein synthase II 3477356:3478621 reverse MW:43842	0.000219128
RPA0241	rplS, L19 50s ribosomal protein L19 266732:267121 reverse MW:14297	0.000218866
RPA0934	CDS conserved unknown protein 1033840:1034760 forward MW:33323	0.000218723
RPA0561	CDS hypothetical protein 623297:623902 reverse MW:22207	0.000218669
RPA3648	CDS conserved hypothetical protein 4121257:4121565 reverse MW:11538	0.000218294
RPA4188	CDS conserved unknown protein 4732135:4734309 forward MW:78899	0.000218245
RPA2305	CDS acyl-CoA dehydrogenase 2612750:2613877 forward MW:40257	0.000218225
RPA2552	CDS unknown protein 2893377:2893697 reverse MW:11666	0.000218176
RPA2671	CDS putative FAD-dependent monoxygenase 3044646:3045842 reverse MW:42818	0.000218147
RPA1205	CDS putative alcohol dehydrogenase 1315582:1316733 reverse MW:39657	0.000217952
RPA0109	CDS putative 3-oxoacyl-(acyl carrier ptn) reductase 125400:126188 reverse MW:27310	0.000217776
RPA2856	CDS Protein of unknown function, HesB/YadR/YfhF 3232118:3232450 forward MW:11483	0.000217684
RPA4787	CDS possible Shikimate kinase with a Helix-turn-helix domain 5402871:5403788 forward MW:33251	0.000217676
RPA2907	cisY citrate synthase 3286211:3287515 forward MW:48027	0.000217283
RPA3810	livK putative periplasmic binding protein of ABC transporter 4307174:4308280 forward MW:39663	0.000216775
RPA2831	secD protein-export membrane protein secD 3204788:3206389 reverse MW:57161	0.000216515
RPA4766	metZ O-succinylhomoserine sulfhydrylase 5380923:5382134 forward MW:43496	0.000216444
RPA0999	PA5115 conserved hypothetical protein 1102360:1102974 forward MW:22369	0.000216368
RPA3246	rpsS 30S ribosomal protein S19 3656696:3656974 reverse MW:10219	0.000216169
RPA4733	plsC putative 1-acyl-SN-glycerol-3-phosphate acyltransferase 5344975:5345784 reverse MW:30327	0.000215924
RPA3732	argD1 putative N-acetylornithine aminotransferase 4217524:4218915 reverse MW:50389	0.00021588
RPA3302	CDS conserved hypothetical protein 3724542:3724988 forward MW:16048	0.000215684
RPA2123	CDS conserved unknown protein 2386234:2386905 forward MW:22707	0.000215659
RPA1285	CDS conserved hypothetical protein 1403337:1403744 forward MW:15338	0.000215478
RPA2729	nusB antitermination factor, NusB 3098240:3098764 forward MW:19621	0.000215312
RPA3113	CDS conserved hypothetical protein 3517583:3518065 forward MW:17084	0.000215249
RPA4182	pntA alpha nicotinamide nucleotide transhydrogenase, subunit alpha1 4725328:4726455 reverse MW:39220	0.000214888
RPA0784	CDS putative short-chain alcohol dehydrogenase-like protein 869122:869964 forward MW:28785	0.000214591
RPA4288	CDS conserved hypothetical protein 4836310:4837083 forward MW:26803	0.000214564
RPA1960	CDS putative RND efflux membrane protein 2204644:2205717 forward MW:37685	0.000214542
RPA1513	crtB CrtB phytoene synthase 1680689:1681756 forward MW:39494	0.000214493
RPA2658	CDS hypothetical protein 3024595:3025986 reverse MW:48276	0.000213804
RPA3519	recN putative DNA repair protein RecN 3977199:3978884 reverse MW:59513	0.000213719
RPA1867	CDS putative penicillin-binding protein 2095175:2097448 reverse MW:82594	0.000213649
RPA0292	parA chromosome partitioning protein, ParA 321408:322262 reverse MW:30891	0.000213466
RPA1193	CDS cytochrome b/c1 precursor 1303042:1305108 forward MW:77000	0.000212754
RPA3285	CDS putative dehydrogenase 3704783:3705550 reverse MW:26783	0.000212529
RPA3929	CDS conserved unknown protein 4433205:4435871 reverse MW:87791	0.000212183
RPA2685	CDS conserved hypothetical protein 3058412:3058819 forward MW:14507	0.000212172
RPA2017	CDS putative lipid A biosynthesis lauroyl acyltransferase 2272117:2273049 reverse MW:34635	0.000212061
RPA3744	CDS conserved unknown protein 4233715:4233954 reverse MW:8668	0.000211971
RPA0058	ugpB1 putative sn-glycerol 3-phosphate transport system; periplasmic binding protein 63575:64903 reverse MW:48101	0.000211515
RPA0066	ihfB integration host factor beta chain 73388:73702 forward MW:11674	0.000211046
RPA2869	CDS possible flavin-dependent oxidoreductase 3246024:3246584 reverse MW:20152	0.000211042
RPA0333	dnaK heat shock protein DnaK (70) 360754:362649 forward MW:67947	0.000211035
RPA1920	cycJ CycJ cytochrome-c biosynthesis protein 2153641:2154144 forward MW:17836	0.000210687
RPA0209	ftsY putative cell division protein FtsY 232613:233560 reverse MW:33143	0.000210132
RPA0658	badE benzoyl-CoA reductase subunit 726243:727553 forward MW:49664	0.00020996
RPA1184	CDS DUF58 1295696:1296628 reverse MW:33750	0.000209868
RPA3562	CDS UbiE/COQ5 methyltransferase 4027158:4028009 forward MW:29656	0.00020986
RPA4465	soxB sulfur/thiosulfate oxidation protein SoxB 5039800:5041497 reverse MW:61530	0.000209832
RPA0984	glnA4 putative glutamine synthetase-like protein 1086639:1088099 forward MW:54483	0.00020949
RPA0547	CDS conserved hypothetical protein 608998:610074 reverse MW:39082	0.000208896
RPA3530	murG UDP-N-acetylglucosamine:N-acetylmuramyl-(pentapep tide) pyrophosphoryl-undecaprenol N-acetylglucosamine transferase 3991923:3993023 reverse MW:38444	0.000208679
RPA2953	hupA possible DNA-binding protein hu-alpha (NS2) (HU-2) 3338656:3338967 forward MW:11220	0.000208367
RPA4652	CDS possible CoA transferase, subunit B 5238082:5238849 forward MW:27870	0.000208251
RPA2926	CDS ATP-binding protein of ABC transporter, possibly involved in lipoprotein release 3310911:3311609 reverse MW:25382	0.000208201
RPA3662	ureB urease beta subunit 4135562:4135867 reverse MW:11195	0.000208178
RPA3226	rpoA DNA-directed RNA polymerase alpha subunit 3645359:3646378 reverse MW:37535	0.000208149
RPA0985	CDS putative branched-chain amino acid transport system substrate-binding protein 1088146:1089318 forward MW:41577	0.000207921
RPA2502	CDS unknown protein 2844378:2844683 forward MW:10023	0.000207835
RPA1223	CDS hypothetical protein 1339991:1340314 reverse MW:11398	0.000207816
RPA0090	CDS hypothetical protein 102804:103208 reverse MW:15280	0.000207784
RPA0339	dapB dihydrodipicolinate reductase 366537:367352 forward MW:27784	0.000207626
RPA3954	CDS thioredoxin reductase 4466340:4467368 reverse MW:37017	0.000207252
RPA2415	#N/A	0.000206993
RPA4395	CDS transcriptional regulator, XRE family 4948203:4949645 forward MW:54468	0.000206918
RPA1449	CDS putative long-chain fatty acid--CoA ligase 1606418:1608133 forward MW:62364	0.000206889
RPA0445	CDS possible HlyC/CorC family of transporters with CBS domains 491768:492913 reverse MW:41272	0.000206851
RPA4719	CDS molybdo-pterin binding protein 5320343:5320552 forward MW:7087	0.000206833
RPA0428	CDS conserved hypothetical protein 469771:470289 reverse MW:17802	0.00020657
RPA0718	cobQ1, cbiP cobyric acid synthase 791277:792761 forward MW:51602	0.000206568
RPA2547	CDS hypothetical protein 2889640:2889981 reverse MW:11368	0.000206092
RPA3313	CDS hypothetical protein 3736702:3736914 reverse MW:7448	0.000206046
RPA3924	CDS conserved hypothetical protein 4428556:4429215 reverse MW:25025	0.000205944
RPA1640	#N/A	0.00020578
RPA2701	CDS conserved hypothetical protein 3071489:3072358 reverse MW:29745	0.000205484
RPA2229	trbJ putative conjugal transfer protein trbJ 2526265:2527008 reverse MW:26713	0.000205101
RPA0422	CDS possible dehydrogenase 464180:465181 reverse MW:36575	0.000204956
RPA4639	CDS methyl-accepting chemotaxis receptor/sensory transducer 5221609:5223303 reverse MW:59591	0.00020492
RPA1304	CDS possible flagellar basal-body rod modification protein FlgD 1423276:1423989 reverse MW:25112	0.000204849
RPA1955	CDS glutathione dependent formaldehyde dehydrogenase 2198871:2199980 reverse MW:39631	0.00020449
RPA4054	CDS possible acetolactate synthase large subunit 4585865:4587670 forward MW:65764	0.000203911
RPA2436	#N/A	0.000203567
RPA0235	leuD 3-isopropylmalate dehydratase small subunit 261643:262248 reverse MW:22323	0.000203368
RPA4533	murA UDP-N-acetylglucosamine 1-carboxyvinyltransferase 5113701:5114990 reverse MW:44906	0.000203242
RPA3972	CDS putative diheme cytochrome c-553 4490291:4491220 reverse MW:33086	0.000202898
RPA1195	fixR1 short-chain dehydrogenase 1306424:1307200 reverse MW:27613	0.000202821
RPA1981	cbbI, rpiA, ppi ribose 5-phosphate isomerase 2230997:2231695 forward MW:24676	0.000202645
RPA3871	mes-4 Nuclear protein SET 4370841:4371578 reverse MW:26869	0.000202588
RPA2973	CDS hypothetical protein 3367274:3367837 reverse MW:20303	0.000202314
RPA1975	CDS periplasmic mannitol-binding protein, SmoM; possible Trap-T transport system, dctP subunit 2224485:2225576 forward MW:40120	0.000202235
RPA0802	CDS possible DNA ligase 888628:890493 reverse MW:69255	0.000201882
RPA2197	CDS cell division protein FtsJ 2472235:2472948 forward MW:25386	0.000201831
RPA1560	cbbS ribulose-bisphosphate carboxylase small chain 1733171:1733593 forward MW:16301	0.000201725
RPA1845	CDS putative tonB-dependent receptor protein 2072749:2075049 forward MW:81582	0.000201636
RPA4170	CDS possible branched-chain amino acid ABC transport system substrate-binding protein 4716074:4717276 forward MW:43977	0.00020159
RPA3892	CDS hypothetical protein 4394823:4395152 forward MW:11748	0.000201515
RPA1866	CDS conserved hypothetical protein 2094553:2095131 reverse MW:20554	0.000201264
RPA4250	fixK2 nitrogen fixation transcriptional regulator fixK2, Crp/Fnr family 4793997:4794689 forward MW:25420	0.000201088
RPA0080	dut putative deoxyuridine 5'triphosphate nucleotidohydrolase 92150:92608 reverse MW:16001	0.000200643
RPA2357	CDS cystathionine gamma-lyase 2670976:2672148 forward MW:41844	0.000200356
RPA3561	CDS transcriptional regulator, ArsR family 4026812:4027168 forward MW:13014	0.000200165
RPA0402	CDS possible transcriptional regulator, TetR family 442869:443489 forward MW:22663	0.000200161
RPA4489	CDS putative chromosome segregation SMC protein 5063290:5066823 forward MW:129213	0.000199944
RPA4177	CDS conserved hypothetical protein 4721493:4722368 reverse MW:30360	0.000199856
RPA0847	atpI FoF1 ATP synthase, subunit I 939577:939963 reverse MW:13514	0.000199424
RPA4717	modA molybdate transport system substrate-binding protein 5318535:5319308 reverse MW:27037	0.000199089
RPA3819	CDS hypothetical protein 4315777:4316016 reverse MW:9203	0.000198956
RPA4336	CDS putative oxidoreductase, 4887317:4888258 forward MW:34556	0.000198514
RPA3243	rplP 50S ribosomal protein L16 3655123:3655536 reverse MW:15282	0.000198463
RPA3070	CDS conserved unknown protein 3474908:3475795 reverse MW:32100	0.000198415
RPA0269	CDS DUF343 297393:297590 forward MW:7214	0.000198396
RPA2345	CDS unknown protein 2657015:2658025 reverse MW:35635	0.00019836
RPA3479	CDS 2OG-Fe(II) oxygenase superfamily:Prolyl 4-hydroxylase, alpha subunit 3925057:3925746 reverse MW:25318	0.000198157
RPA3360	pssN putative capsule polysaccharide export outer membrane protein 3803244:3804464 reverse MW:43834	0.000198086
RPA0338	CDS conserved unknown protein 366132:366440 forward MW:11500	0.000198016
RPA3919	CDS possible mannose-1-phosphate guanyltransferase 4422906:4423826 reverse MW:32999	0.000197688
RPA4307	CDS methyl-accepting chemotaxis receptor/sensory transducer 4856166:4857851 reverse MW:58967	0.000197532
RPA2335	CDS unknown protein 2648168:2648509 reverse MW:11443	0.000197281
RPA4420	CDS conserved hypothetical protein 4980422:4980637 forward MW:7894	0.000196754
RPA4019	CDS putative branched-chain amino acid ABC transporter system substrate-binding protein 4549160:4550341 forward MW:41868	0.000196656
RPA0826	CDS DUF433 923443:923664 forward MW:8211	0.000196649
RPA0794	acaP a-type carbonic anhydrase 881807:882565 reverse MW:27007	0.00019662
RPA0179	atpH putative H+-transporting ATP synthase delta chain. 198827:199387 reverse MW:19513	0.000196514
RPA2432	#N/A	0.000196356
RPA2812	CDS probable HlyC/CorC family of transporters with 2 CBS domains 3186319:3187614 forward MW:45891	0.000196336
RPA1544	bchH magnesium-protoporphyrin O-methyltransferase BchH subunit 1712857:1716603 forward MW:135985	0.000196184
RPA2008	CDS conserved unknown protein 2261081:2261800 forward MW:25017	0.000195925
RPA3412	CDS Patatin-like phospholipase domain 3853863:3854894 forward MW:36418	0.000195841
RPA4360	CDS DUF152 4910389:4911162 forward MW:27417	0.000195834
RPA0404	phhB 6-pyruvoyl-tetrahydropterin synthase/dimerization cofactor of hepatocyte nuclear factor 1 alpha (TCF1) 443965:444267 reverse MW:11321	0.000195808
RPA3125	RNR ribonuclease R 3532611:3534956 forward MW:85197	0.000195704
RPA4799	CDS possible acyl-CoA dehydrogenase 5417107:5418291 reverse MW:43453	0.000195418
RPA0443	CDS possible transcriptional regulator, XRE family 489541:489960 reverse MW:15094	0.000195036
RPA0089	CDS conserved unknown protein 102225:102566 reverse MW:12691	0.000195029
RPA1974	CDS MRP protein(ATP/GTP-binding protein) homolog 2223122:2224234 forward MW:38670	0.00019481
RPA0855	CDS Beta-lactamase-like 950199:951263 reverse MW:39617	0.00019445
RPA3400	CDS hypothetical protein 3840107:3840355 forward MW:9141	0.000194291
RPA4067	#N/A	0.000194224
RPA1682	CDS ptwo-component transcriptional regulator, LuxR family 1873536:1874162 forward MW:22536	0.000194135
RPA3073	acpP constitutive acyl carrier protein 3478718:3478957 reverse MW:8572	0.000193906
RPA0268	CDS putative Lon family ATP-dependent protease 296626:297303 forward MW:24793	0.00019389
RPA4008	CDS hypothetical protein 4532011:4532274 forward MW:9525	0.000193468
RPA0064	rpsA ribosomal protein S1 70316:72013 forward MW:62801	0.000193235
RPA2217	CDS conserved unknown protein 2505626:2506510 forward MW:33367	0.000193129
RPA4347	CDS unknown protein 4901055:4901489 forward MW:14695	0.000192985
RPA1240	exbD1 biopolymer transport protein ExbD 1358465:1358902 forward MW:15217	0.000192666
RPA3396	CDS hypothetical protein 3836526:3837653 reverse MW:38755	0.00019243
RPA1081	CDS hypothetical protein 1189896:1190549 reverse MW:22917	0.000192392
RPA2748	CDS possible short-chain dehydrogenase 3118557:3119525 forward MW:34835	0.000192328
RPA1958	#N/A	0.000192261
RPA2388	CDS possible acyl-CoA ligase for activation during siderophore synthesis 2706288:2707556 reverse MW:45450	0.000192199
RPA4154	CDS unknown protein 4697718:4698356 forward MW:21848	0.000192166
RPA4474	CDS transcriptional regulator, ArsR family 5046896:5047270 forward MW:14277	0.000192093
RPA0416	CDS putative enoyl-CoA hydratase 458632:459444 reverse MW:29940	0.000192005
RPA4471	CDS conserved hypothetical protein 5045047:5045640 reverse MW:21979	0.000191944
RPA1703	CDS putative acetyl-CoA acyltransferase 1901366:1902541 reverse MW:40978	0.000191548
RPA3362	CDS unknown protein 3805695:3805976 forward MW:10280	0.000191494
RPA4702	ligB Protocatechuate 4,5-dioxygenase, beta chain 5305104:5305958 forward MW:31265	0.00019134
RPA1097	CDS DUF28 1203352:1204098 forward MW:26941	0.000190831
RPA3269	rplL 50S ribosomal protein L7/L12 3687607:3687984 reverse MW:12843	0.000190808
RPA1661	CDS DUF156 1847388:1847663 forward MW:10266	0.000190387
RPA2765	CDS putative enoyl-CoA hydratase 3137519:3138346 reverse MW:29211	0.000190205
RPA2037	CDS possible periplasmic binding protein 2293274:2294506 forward MW:44359	0.000190171
RPA3366	CDS conserved hypothetical protein 3808864:3809337 reverse MW:17130	0.000190113
RPA0298	CDS DUF299 329001:329840 forward MW:30864	0.000190051
RPA2839	CDS response regulator receiver (CheY-like protein) 3215009:3215383 forward MW:13416	0.000190036
RPA0232	CDS putative carbonic anhydrase 257321:257965 reverse MW:23827	0.000190013
RPA4740	pcaC putative 4-carboxymuconolactone decarboxylase 5352717:5353097 forward MW:14148	0.000189636
RPA1822	CDS methyl-accepting chemotaxis receptor/sensory transducer 2049434:2051500 forward MW:72869	0.000189585
RPA2872	CDS unknown protein 3248725:3249528 reverse MW:30009	0.000189549
RPA2763	CDS putative O-acetylhomoserine sulfhydrylase 3135410:3136690 reverse MW:45155	0.000189389
RPA3588	CDS possible FAD-dependent monooxygenase 4052583:4053875 reverse MW:45745	0.000189354
RPA1278	CDS GatB/Yqey 1398724:1399179 forward MW:16225	0.000189235
RPA3111	gatC Glu-tRNA(Gln) amidotransferase subunit C 3515973:3516260 reverse MW:10383	0.000189155
RPA3248	rplW 50S ribosomal protein L23 3657836:3658135 reverse MW:10908	0.000189051
RPA1893	CDS hypothetical protein 2129587:2129865 forward MW:9780	0.000188763
RPA2082	cobA putative uroporphyrin III methylase 2341120:2341869 reverse MW:25821	0.000188733
RPA3822	CDS conserved unknown protein 4317533:4317856 forward MW:11940	0.000188711
RPA2811	mazG possible mazG 3185416:3186240 forward MW:30362	0.000188577
RPA1820	CDS hypothetical protein 2047166:2047999 forward MW:28804	0.000188566
RPA2316	CDS enoyl-CoA hydratase 2623966:2624751 reverse MW:27653	0.000188509
RPA4016	metK methionine S-adenosyltransferase 4544761:4545957 reverse MW:43418	0.00018839
RPA3039	CDS possible polysaccharide deacetylase 3438785:3439723 forward MW:33372	0.000188304
RPA2010	motB1 putative chemotaxis protein motB1 2262836:2263660 forward MW:30184	0.000188286
RPA0215	CDS possible general stress protein 26 240436:240924 reverse MW:17991	0.000188252
RPA0829	ohr organic hydroperoxide resistance protein 924660:925085 forward MW:14427	0.000188218
RPA2314	CDS cytochrome c556 2622816:2623256 forward MW:15200	0.000188134
RPA1155	CDS putative pmbA protein, maturation of antibiotic MccB17 1262616:1264013 forward MW:48746	0.000187951
RPA4819	CDS hypothetical protein 5442515:5442823 reverse MW:10908	0.000187908
RPA4708	CDS conserved unknown protein 5309570:5310538 forward MW:34331	0.000187848
RPA2902	moeA molybdenum cofactor biosynthesis protein A 3278266:3279477 forward MW:42037	0.000187775
RPA4267	CDS long-chain-fatty-acid-CoA-ligase 4814933:4816624 forward MW:61345	0.000187753
RPA0262	rlp2 ribulose bisphosphate carboxylase-like protein; rubisco-like protein 288452:289750 reverse MW:46464	0.000187339
RPA4072	greA transcriptional elongation factor greA 4612252:4612728 forward MW:17160	0.000187064
RPA1826	CDS conserved hypothetical protein 2055690:2057048 reverse MW:46556	0.000187053
RPA1550	CDS possible photosynthetic complex assembly protein 1721134:1721640 forward MW:17686	0.000186847
RPA1992	CDS possible NtrR protein 2243485:2243895 reverse MW:15136	0.000186791
RPA2691	CDS DUF88 3062237:3062887 reverse MW:24439	0.000186789
RPA2426	#N/A	0.000186743
RPA3964	CDS putative muconate cycloisomerase 4481663:4482658 forward MW:34596	0.000186725
RPA1848	CDS Uncharacterized iron-regulated membrane protein DUF337 2076237:2077811 forward MW:58431	0.000186468
RPA4355	pth putative peptidyl-tRNA hydrolase 4906232:4906852 reverse MW:22567	0.000185965
RPA3685	CDS leucine aminopeptidase 4157949:4159331 forward MW:48782	0.000185934
RPA2136	CDS possible cytochrome C precursor 2401317:2401631 forward MW:11231	0.000185929
RPA3987	lpcA possible phosphoheptose isomerase 4509900:4510487 forward MW:19946	0.000185913
RPA1522	bchX bacteriochlorophyllide reductase subunit BchX 1690207:1691205 forward MW:34988	0.000185889
RPA4419	ggt3 putative gamma-glutamyltranspeptidase 4978588:4980174 reverse MW:56429	0.000185663
RPA1772	ppc putative phosphoenolpyruvate carboxylase 1984721:1987531 forward MW:104140	0.000185531
RPA2385	CDS putative ABC transporter, periplasmic Fe+3 siderophore binding protein, 2703168:2704073 reverse MW:31963	0.000185405
RPA0411	ppa inorganic pyrophosphatase 454277:454813 forward MW:19751	0.000185289
RPA3815	cbbE, rpe, ppe ribulose-5-phosphate-3-epimerase 4312124:4312822 forward MW:24279	0.000185179
RPA4775	phoB two-component phosphate transcriptional regulator PhoB 5390650:5391363 reverse MW:26936	0.000185166
RPA1683	CDS 3-oxoacyl-acyl carrier protein reductase 1874213:1874995 reverse MW:26966	0.000184943
RPA2501	phbC poly-beta-hydroxybutyrate synthase 2842246:2844051 reverse MW:66772	0.00018477
RPA3009	#N/A	0.00018467
RPA2731	CDS H+ translocating pyrophosphate synthase 3100167:3102287 forward MW:71953	0.000184425
RPA0052	ptsN1 putative nitrogen regulatory IIA protein 58627:59088 forward MW:16523	0.000184152
RPA2435	#N/A	0.000183977
RPA0272	glnK1 GlnK, nitrogen regulatory protein P-II 300253:300591 forward MW:12361	0.000183848
RPA0225	sodC putative superoxide dismutase (Cu/Zn) 250637:251155 forward MW:17363	0.000183783
RPA3390	his3 phosphoribosyl c-AMP cyclohydrolase 3832039:3832494 reverse MW:16763	0.00018377
RPA4142	CDS PilT protein, N-terminal 4684872:4685276 forward MW:14438	0.000183734
RPA1836	CDS DUF636 2063791:2064255 reverse MW:16687	0.000183656
RPA3188	CDS alcohol dehydrogenase 3599316:3601490 reverse MW:78144	0.000183635
RPA2516	CDS unknown protein 2859061:2859321 forward MW:8827	0.000183497
RPA3440	CDS probable amidase 3881385:3882800 forward MW:50243	0.000183215
RPA3974	CDS putative dehydrogenase 4491815:4494136 reverse MW:82808	0.000183121
RPA0504	aroK putative shikimate kinase 559129:559740 reverse MW:22173	0.000183044
RPA0778	CDS conserved hypothetical protein 863776:864177 reverse MW:14337	0.000183015
RPA3756	CDS malate dehydrogenase-like protein 4251974:4253059 reverse MW:37744	0.000183004
RPA0890	CDS hypothetical protein 987337:988113 reverse MW:26899	0.000183002
RPA2919	rrf ribosome releasing factor 3299823:3300383 reverse MW:20764	0.000182912
RPA1228	CDS putative 2-oxoglutarate ferredoxin oxidoreductase, gamma subunit 1345354:1345914 forward MW:19757	0.000182803
RPA1094	CDS glutaryl-CoA dehydrogenase 1199051:1200265 forward MW:44561	0.000182718
RPA0008	kaiB circadian clock protein 10890:11174 reverse MW:10217	0.000182694
RPA2006	psd putative phosphatidylserine decarboxylase 2259270:2260001 forward MW:26640	0.000182572
RPA2875	CDS GTP cyclohydrolase I 3252326:3252802 forward MW:17783	0.000182407
RPA1178	CDS putative histidyl-tRNA synthetase 1284950:1286521 reverse MW:57222	0.000181772
RPA3801	CDS MoxR-like ATPases 4298538:4299440 reverse MW:33063	0.00018159
RPA3075	fabD putative malonyl CoA-acyl carrier protein transacylase 3480019:3480978 reverse MW:32288	0.000181446
RPA3864	CDS unknown protein 4364688:4364954 reverse MW:9463	0.000181335
RPA4069	CDS DUF25 4606983:4607399 reverse MW:15218	0.000181224
RPA3646	CDS putative maltooligosyltrehalose trehalohydrolase 4116288:4118054 forward MW:65632	0.000181206
RPA0050	rpoN RNA polymerase sigma 54 subunit, RpoN 56042:57688 forward MW:59457	0.000181107
RPA2183	CDS DSBA oxidoreductase 2457284:2457904 forward MW:23056	0.000180951
RPA4573	CDS conserved unknown protein 5154547:5155035 reverse MW:16557	0.000180803
RPA2161	CDS possible transcriptional regulator, arsR family 2432327:2432641 forward MW:11365	0.000180718
RPA2177	CDS DUF404 2450743:2452161 reverse MW:52783	0.000180645
RPA0654	badH 2-hydroxycyclohexanecarboxyl-CoA dehydrogenase 722381:723148 reverse MW:26129	0.000180505
RPA4313	CDS putative acetyltransfersase 4863729:4864199 reverse MW:17290	0.000180463
RPA3614	CDS conserved unknown protein 4076464:4076880 reverse MW:14979	0.000180229
RPA0282	CDS Cyclic nucleotide binding protein 310879:311328 reverse MW:16149	0.000180174
RPA1244	CDS conserved unknown protein 1362819:1363424 forward MW:21588	0.000179949
RPA2607	CDS possible transcriptional regulator, XRE family, CUPIN domain 2965553:2966176 reverse MW:22664	0.000179903
RPA1036	polN possible phage DNA polymerases 1138032:1138862 reverse MW:29857	0.000179361
RPA4190	CDS conserved unknown protein 4736383:4736772 reverse MW:14762	0.00017896
RPA4707	#N/A	0.000178733
RPA3834	idh NADP-dependent isocitrate dehydrogenase 4328043:4329269 forward MW:45410	0.000178602
RPA2962	tig putative trigger factor 3354932:3356290 reverse MW:50097	0.000178569
RPA2816	uvrA excinuclease ABC subunit A 3190193:3193210 forward MW:110772	0.000178478
RPA0227	leuB beta-isopropylmalate dehydrogenase 252707:253819 forward MW:39643	0.000178448
RPA0496	cobT2 cobT protein 551239:553143 reverse MW:70170	0.000178402
RPA0872	CDS putative peptidyl-dipeptidase 967238:969328 forward MW:77742	0.00017833
RPA4756	CDS Helix-turn-helix protein, CopG family 5367193:5367639 reverse MW:16764	0.00017832
RPA0477	CDS conserved hypothetical protein 528378:528938 forward MW:19284	0.000178162
RPA0876	CDS conserved unknown protein 972666:973661 forward MW:36325	0.000178108
RPA0359	CDS conserved unknown protein 388879:389613 forward MW:26825	0.00017787
RPA1182	CDS conserved hypothetical protein 1290644:1292707 reverse MW:74545	0.000177812
RPA1576	CDS putative glutathione S-transferase 1751748:1752359 reverse MW:22892	0.000177696
RPA4295	purA adenylosuccinate synthetase 4841675:4842967 reverse MW:46536	0.000177631
RPA0332	CDS conserved unknown protein 359478:360419 reverse MW:33481	0.000177385
RPA3250	rplC 50S ribosomal protein L3 3658754:3659479 reverse MW:25608	0.000177294
RPA3391	gch1 possible GTP cyclohydrolase I 3832523:3833212 reverse MW:25702	0.000177275
RPA1917	lipA1 LipA a lipoprotein 2150168:2150632 forward MW:15832	0.000177226
RPA2799	pdxK putative pyridoxamine kinase 3174285:3175151 forward MW:30352	0.000177169
RPA2434	#N/A	0.000177007
RPA2669	CDS conserved hypothetical protein 3043229:3043561 reverse MW:12779	0.000176947
RPA4147	CDS putative nucleoside phosphorylase 4688895:4690361 forward MW:51823	0.000176613
RPA1076	CDS putative oxidoreductase 1183607:1185034 reverse MW:50788	0.000176364
RPA4196	CDS TPR repeat 4741075:4741737 reverse MW:24183	0.000176137
RPA4835	CDS conserved hypothetical protein 5457709:5458026 reverse MW:12042	0.000176042
RPA3947	CDS conserved unknown protein 4458271:4458933 reverse MW:23385	0.00017603
RPA0938	CDS conserved unknown protein 1038125:1039216 reverse MW:38355	0.000175963
RPA4247	fixL two component low oxygen sensor histidine kinase with PAS domains, fixL 4791190:4792716 forward MW:55967	0.00017592
RPA3392	CDS possible nifU homolog 3833480:3833932 forward MW:15989	0.000175821
RPA2906	gltX glutamyl-tRNA synthetase 3284639:3286060 forward MW:52180	0.000175688
RPA4212	CDS conserved hypothetical protein 4755200:4755709 reverse MW:19007	0.000175553
RPA3193	CDS DUF35 3605568:3605960 reverse MW:14243	0.000175506
RPA4129	CDS possible transcriptional regulator, XRE family 4670965:4671315 forward MW:12706	0.000175403
RPA1919	cycH cytochrome c-type biogenesis protein cycH 2152421:2153527 forward MW:39211	0.000175134
RPA3118	pyr putative noncatalytic chain of dihydroorotase 3523126:3524436 forward MW:46133	0.000175074
RPA2158	CDS hypothetical protein 2430585:2430914 forward MW:11918	0.000175019
RPA1881	CDS hypothetical protein 2112675:2114075 forward MW:49950	0.000174915
RPA2945	nuoF1 NADH-ubiquinone dehydrogenase chain F 3331204:3332529 reverse MW:48335	0.000174565
RPA3053	cspA3 cold shock DNA binding protein 3456174:3456377 reverse MW:7526	0.0001745
RPA3952	CDS possible oxidoreductase Rmd 4463893:4464876 forward MW:34239	0.000174395
RPA0171	invA1 putative dinucleoside polyphosphate hydrolase (AP4A pyrophosphatase) (invasion protein A, NUDIX family, NUDH subfamily. 190619:191125 forward MW:19281	0.000174283
RPA0228	CDS unknown protein 253976:254377 reverse MW:14481	0.000174229
RPA2272	CDS conserved unknown protein 2575540:2575887 forward MW:12963	0.000174179
RPA0917	CDS probable transcriptional regulator, AraC family 1019597:1020106 forward MW:18562	0.000174064
RPA0489	CDS ferredoxin II 540697:541035 reverse MW:12513	0.000173904
RPA4018	CDS UDP-glucose-6-dehydrogenase 4547580:4548890 forward MW:46720	0.000173365
RPA2604	CDS peptidyl prolyl cis-trans isomerase 2961628:2962095 forward MW:16926	0.000173289
RPA3001	kdpD two component osmosensitive K+channel and sensor histidine kinase, KdpD 3396563:3399286 reverse MW:98425	0.000173253
RPA3591	CDS Endoribonuclease L-PSP 4055350:4055733 forward MW:13647	0.000173112
RPA3239	rplX 50S ribosomal protein L24 3653901:3654215 reverse MW:11130	0.000172975
RPA0452	CDS Glycoprotease (M22) metalloprotease 497809:498504 reverse MW:23929	0.000172932
RPA2667	CDS conserved unknown protein 3041681:3042427 forward MW:26287	0.00017293
RPA1169	moaD molybdopterin converting factor, subunit 1 1277397:1277648 reverse MW:9119	0.000172862
RPA2221	CDS conserved unknown protein 2517132:2520431 forward MW:121403	0.000172657
RPA1608	CDS Beta-lactamase 1787022:1788302 forward MW:47784	0.000172351
RPA3691	CDS putative ABC transporter, solute-binding protein 4164731:4166596 reverse MW:68919	0.000172305
RPA3040	CDS unknown protein 3439761:3440324 forward MW:20141	0.000172298
RPA3159	CDS probable glutathione S-transferase 3566494:3567150 reverse MW:24405	0.000172124
RPA3074	fabG2 3-oxoacyl-acyl carrier protein reductase fabG 3479262:3479999 reverse MW:25349	0.00017201
RPA2652	CDS unknown protein 3017428:3017631 forward MW:7179	0.000171906
RPA1670	CDS Metallo-phosphoesterase 1855181:1855921 forward MW:26914	0.000171863
RPA3849	CDS glycine cleavage system protein H 4349602:4349967 forward MW:12927	0.000171826
RPA2070	CDS hypothetical protein 2331496:2332005 forward MW:18902	0.00017174
RPA1915	feuP two-component transcriptional regulator FeuP, winged helix family 2147990:2148664 forward MW:24990	0.000171672
RPA3502	CDS unknown protein 3951826:3955641 reverse MW:131354	0.000171567
RPA3802	CDS carbon monoxide dehydrogenase medium subunit 4299460:4300266 reverse MW:28395	0.000171529
RPA1060	CDS hypothetical protein 1170643:1171086 forward MW:16280	0.000171521
RPA4236	CDS Mce4/Rv3499c/MTV023.06c protein 4777519:4778715 reverse MW:42015	0.000171515
RPA4452	CDS putative aromatic-L-amino-acid decarboxylase 5027445:5028905 forward MW:52309	0.000171513
RPA4433	clpB endopeptidase Clp: ATP-binding subunit B, clpB 5002756:5005395 reverse MW:96672	0.000171414
RPA2343	CDS transcriptional regulator, GntR family 2655678:2656355 forward MW:25645	0.000171393
RPA1908	CDS hypothetical protein 2138895:2139362 reverse MW:16763	0.000171232
RPA3902	flgH putative flagellar L-ring protein FlgH 4403401:4404159 forward MW:27024	0.000170997
RPA3978	wpbE putative aminotransferase (aminosugar biosynthesis) 4498568:4499719 reverse MW:40571	0.00017087
RPA2523	CDS putative lactoylglutathione lyase 2863487:2863936 reverse MW:17161	0.000170722
RPA1870	CDS possible transcriptional regulator, MarR/EmrR family 2099324:2099839 reverse MW:18548	0.000170654
RPA4251	oahs O-acetylhomoserine sulfhydrylase 4795019:4796326 forward MW:46820	0.000170503
RPA3958	CDS conserved unknown protein 4469382:4475459 forward MW:215109	0.000170445
RPA2977	nrd ribonucleotide reductase 3372218:3375991 forward MW:138043	0.000170418
RPA2424	#N/A	0.000170132
RPA3447	CDS putative enoyl-CoA hydratase/isomerase 3889306:3890379 reverse MW:38554	0.000169922
RPA3613	CDS putative thiosulfate sulfurtransferase 4075487:4076347 reverse MW:30216	0.000169785
RPA0327	hemN2 possible oxygen-independent coproporphyrinogen III oxidase (hemN) 354870:356027 reverse MW:42048	0.000169771
RPA0610	CDS putative glyoxalase II 678565:679332 forward MW:27574	0.000169616
RPA0329	rph ribonuclease PH 356701:357414 reverse MW:25980	0.000169407
RPA3779	CDS conserved hypothetical protein 4276159:4277718 forward MW:56053	0.000169224
RPA2855	CDS dGTP triphosphohydrolase 3230797:3232011 reverse MW:45370	0.000169211
RPA3624	CDS possible gluconolactonase precursor 4086198:4087127 reverse MW:32885	0.000169149
RPA4382	CDS conserved hypothetical protein 4934435:4934725 forward MW:10234	0.000169104
RPA0915	CDS putative NADPH quinone oxidoreductase 1017873:1018871 reverse MW:34576	0.000168985
RPA4076	#N/A	0.000168869
RPA0622	fmt putative methionyl-tRNA formyltransferase 689454:690386 forward MW:33035	0.000168675
RPA1616	CDS conserved hypothetical protein 1797254:1798060 reverse MW:30111	0.000168324
RPA3937	CDS putative methionine sulfoxide reductase, SelR 4448155:4448652 reverse MW:18578	0.000168291
RPA0604	lysC putative aspartokinase, alpha and beta subunits 670503:671756 forward MW:44630	0.000168171
RPA3253	fusA, EF-G elongation factor G 3661155:3663227 reverse MW:75601	0.00016813
RPA1277	CDS possible beta-ketoadipate enol-lactone hydrolase 1397862:1398566 forward MW:24967	0.000168085
RPA1668	bchE Mg-protoporphyrin IX monomethyl ester oxidative cyclase 66kD subunit 1852676:1854373 reverse MW:63685	0.000167951
RPA2621	CDS conserved unknown protein 2980972:2981481 reverse MW:17949	0.000167579
RPA2768	rpsI, S9 ribosomal protein S9 3139487:3139969 forward MW:17497	0.000167499
RPA2174	CDS conserved hypothetical protein 2447810:2448556 reverse MW:27425	0.000167491
RPA2172	CDS putative oxidoreductase 2446500:2447258 reverse MW:26420	0.000167486
RPA0157	CDS conserved unknown protein 175963:177126 reverse MW:42540	0.000167441
RPA4105	rmrA putative hlyD family multidrug secretion protein 4645025:4646239 forward MW:44067	0.00016741
RPA1510	CDS conserved unknown protein 1677230:1678183 forward MW:35283	0.000167373
RPA3618	CDS AAA ATPase 4080841:4081683 forward MW:32211	0.000167122
RPA0586	CDS putative PAN2 protein ; short shain alcohol dehydrogenase 652210:653103 reverse MW:32013	0.000167118
RPA3238	rplE 50S ribosomal protein L5 3653351:3653908 reverse MW:21038	0.000166861
RPA4731	CDS conserved unknown protein 5343026:5344219 reverse MW:42717	0.000166762
RPA2163	CDS SEC-C motif 2436196:2436882 reverse MW:24911	0.000166679
RPA4155	CDS 3-oxoadipate CoA-transferase subunit B 4698521:4699171 reverse MW:23101	0.00016649
RPA3286	CDS possible phosphoglycerate mutase 3705733:3706488 reverse MW:27604	0.000166427
RPA0870	CDS putative ornithine decarboxylase 964962:966104 reverse MW:41868	0.000166412
RPA4052	CDS possible 3-dehydroquinate synthase 4583678:4584796 forward MW:40911	0.000166362
RPA2473	#N/A	0.000166316
RPA4088	CDS probable membrane fusion protein (HlyD family of secretion proteins) linked to ABC efflux pumps 4629365:4630441 reverse MW:38442	0.000166174
RPA2966	glnB nitrogen regulatory protein P-II 3360442:3360780 forward MW:12335	0.000166168
RPA4130	CDS unknown protein 4671312:4672205 forward MW:32201	0.000166082
RPA1570	CDS putative aminopeptidase 1743857:1745974 reverse MW:77591	0.000165824
RPA3077	RPS6 possible 30S ribosomal protein S6 3482765:3483241 forward MW:17932	0.000165693
RPA4404	CDS putative periplasmic binding ABC transporter protein, probable sugar binding 4960215:4962005 reverse MW:66714	0.000165613
RPA3225	rplQ 50S ribosomal protein L17 3644784:3645203 reverse MW:15675	0.000165471
RPA1760	CDS conserved unknown protein 1969993:1970367 forward MW:13627	0.000165432
RPA4636	CDS FeoA family 5218549:5218839 reverse MW:10629	0.000165416
RPA4571	CDS hypothetical protein 5152095:5152499 reverse MW:13697	0.000165415
RPA0866	rnk putative nucleoside diphosphate kinase regulator 962880:963284 reverse MW:14312	0.000165412
RPA1157	CDS conserved unknown protein 1264853:1265101 forward MW:9441	0.000165411
RPA3659	CDS DUF176 4132804:4133103 reverse MW:10962	0.000165401
RPA0559	CDS putative pirin 620654:621571 reverse MW:33510	0.000165322
RPA0254	gpdA putative glycerol-3-phosphate dehydrogenase 277806:278795 reverse MW:33867	0.000165218
RPA1218	CDS putative ABC transporter periplasmic protein 1333792:1335405 forward MW:59038	0.000165178
RPA3402	CDS conserved hypothetical protein 3840586:3841008 reverse MW:15284	0.000165081
RPA3776	CDS possible RND efflux membrane fusion protein precursor 4272651:4273844 reverse MW:42482	0.000164956
RPA4562	apbA/panE putative 2-dehydropantoate 2-reductase 5141828:5142733 forward MW:30809	0.000164802
RPA2688	SmpB small protein B 3060369:3060842 forward MW:18147	0.000164792
RPA0358	chvI two-component transcriptional regulator ChvI, winged helix family 387944:388645 reverse MW:26523	0.000164748
RPA0595	CDS conserved hypothetical protein 664109:664933 reverse MW:29974	0.000164216
RPA0387	map putative methionine aminopeptidase 423309:424133 reverse MW:29792	0.000164212
RPA1068	CDS Glycine cleavage T protein (aminomethyl transferase) 1177844:1178725 reverse MW:31062	0.0001642
RPA0439	CDS DUF150 485486:486265 reverse MW:28333	0.000164068
RPA4366	proC pyrroline-5-carboxylate reductase 4915228:4916070 forward MW:27919	0.000164028
RPA0190	sucD succinyl-CoA synthetase alpha-subunit 212566:213450 reverse MW:30063	0.000163671
RPA0035	pheT putative phenylalanine-tRNA ligase beta chain 40904:43315 reverse MW:85210	0.000163577
RPA1210	CDS conserved hypothetical protein 1323427:1324536 reverse MW:40223	0.000163345
RPA3868	CDS putatively similar to frnE protein 4368610:4369275 reverse MW:24551	0.00016329
RPA0612	CDS possible sugar kinase 679887:680825 reverse MW:32333	0.000162916
RPA3644	glgB 1,4-alpha-glucan branching enzyme (glycogen branching enzyme) 4111821:4113971 forward MW:80566	0.000162901
RPA1684	CDS putative 3-ketoacyl-acyl carrier protein reductase 1875104:1875865 forward MW:26455	0.00016284
RPA3389	CDS hypothetical protein 3831331:3832029 forward MW:24398	0.000162819
RPA0616	CDS Uncharacterized BCR 684542:684862 forward MW:11188	0.000162565
RPA1591	CDS conserved unknown protein 1769796:1770191 reverse MW:13654	0.000162463
RPA0395	CDS Metal dependent phosphohydrolase 434446:435039 reverse MW:21615	0.000162377
RPA3266	CDS possible pyridine nucleotide-disulphide oxidored 3676306:3678369 reverse MW:77399	0.000162218
RPA3109	#N/A	0.000162154
RPA0085	CDS unknown protein 97588:98931 reverse MW:45915	0.000162083
RPA1763	CDS putative long-chain-fatty-acid CoA ligase 1973251:1974828 reverse MW:57703	0.000162069
RPA4259	nuoG2 NADH-ubiquinone dehydrogenase chain G 4803641:4806274 reverse MW:92692	0.000161947
RPA3244	rpsC 30S ribosomal protein S3 3655572:3656279 reverse MW:26270	0.000161752
RPA3785	CDS DUF72 4284169:4284975 forward MW:30316	0.000161725
RPA2866	CDS pyruvate dehydrogenase E1 beta subunit 3242963:3244372 reverse MW:49737	0.000161669
RPA3494	CDS possible TctC subunit of the Tripartite Tricarboxylate Transport(TTT) Family 3943944:3944951 reverse MW:35409	0.000161505
RPA1568	CDS possible carboxylesterase 1741619:1742401 reverse MW:26916	0.000161457
RPA2874	eno enolase 3250857:3252140 reverse MW:45001	0.000161446
RPA0498	cobS2 cobS protein 553555:554550 reverse MW:36988	0.000161274
RPA4268	CDS peroxiredoxin-like protein 4816864:4817349 forward MW:17396	0.000161251
RPA0300	coaE putative dephospho-CoA kinase CoaE 330542:331141 forward MW:21554	0.000161242
RPA0662	badB ferredoxin 731512:731757 forward MW:8946	0.000161204
RPA2898	CDS Haloacid dehalogenase-like hydrolase 3275975:3276601 forward MW:23037	0.000161202
RPA2822	CDS conserved unknown protein 3196342:3196896 forward MW:19353	0.000161128
RPA0943	cbbK phosphoglycerate kinase 1041690:1042886 reverse MW:41884	0.000160694
RPA1101	CDS putative cytidine deaminase 1205972:1206397 forward MW:15484	0.000160649
RPA1140	groEL1 chaperonin GroEL1, cpn60 1247853:1249496 reverse MW:57626	0.000160371
RPA0037	pheS phenylalanyl-tRNA synthetase, alpha-subunit 44200:45282 reverse MW:40115	0.000160255
RPA2350	metC putative O-acetylhomoserine sulfhydrylase 2664108:2665409 forward MW:46335	0.000160201
RPA0491	CDS possible MgpS, ATP-dependent helicase 541410:544691 reverse MW:118664	0.000159975
RPA3015	phyB1 Bacteriophytochrome (light-regulated signal transduction histidine kinase), PhyB1 3411808:3414084 forward MW:83425	0.000159877
RPA0618	CDS unknown protein 685580:686008 forward MW:14739	0.00015984
RPA4333	CDS conserved hypothetical protein 4884085:4885248 forward MW:41416	0.000159825
RPA4829	caiC putative crotonobetaine/carnitine-CoA ligase 5451971:5453557 forward MW:57552	0.000159803
RPA0192	mdh malate dehydrogenase 214807:215775 reverse MW:33996	0.00015975
RPA0018	ccoO, fixO cytochrome-c oxidase fixO chain 20082:20816 reverse MW:27263	0.000159715
RPA4478	CDS conserved hypothetical protein 5050403:5050708 reverse MW:10778	0.000159615
RPA2606	tgt tRNA guanine transglycosylase 2963343:2964476 forward MW:41644	0.000159463
RPA1415	CDS possible branched-chain amino acid transport system substrate-binding protein 1566319:1567563 forward MW:45001	0.000159419
RPA2057	CDS hypothetical protein 2318610:2318978 forward MW:12538	0.000159316
RPA2276	CDS putative branched-chain amino acid transport system ATP-binding protein 2577663:2578409 forward MW:27169	0.000159254
RPA2651	CDS Endoribonuclease, protein synthesis inhibitor 3016936:3017337 forward MW:14269	0.000158718
RPA0432	pnp polyribonucleotide nucleotidyltransferase 475919:478087 reverse MW:78285	0.0001587
RPA0431	CDS methyl-accepting chemotaxis receptor/sensory transducer with PAS domain 473947:475629 reverse MW:60547	0.000158675
RPA3018	CDS response regulator receiver:histidine kinase 3416877:3418013 forward MW:41968	0.000158597
RPA3149	CDS conserved hypothetical protein 3555834:3557201 forward MW:48636	0.00015842
RPA1546	bchM Mg-protoporphyrin IX methyl transferase 1717538:1718239 forward MW:25591	0.000158414
RPA0164	proA gamma-glutamyl phosphate reductase 183222:184514 forward MW:45120	0.000158398
RPA3147	clpA endopeptidase Clp: ATP-binding chain A 3552454:3554838 reverse MW:87506	0.000158396
RPA1712	CDS putative enoyl-CoA hydratase 1912856:1913638 reverse MW:28187	0.000158097
RPA4770	apaG DUF525 5385542:5385934 forward MW:14691	0.000157517
RPA1123	CDS omp16 protein 1226585:1227082 forward MW:17810	0.000157418
RPA3380	CDS response regulator receiver (CheY-like protein) 3821616:3822161 forward MW:20834	0.000157395
RPA4668	coxM, cutM carbon monoxide dehydrogenase chain C 5265000:5265800 forward MW:28018	0.000157131
RPA1365	CDS putative sulfatase 1510381:1512045 forward MW:62995	0.000156946
RPA0202	acnA aconitate hydratase 225515:228232 reverse MW:98545	0.000156735
RPA4321	paaG3 putative enoyl-CoA hydratase paaG 4871637:4872452 forward MW:29129	0.000156695
RPA0397	CDS conserved unknown protein 436430:437005 reverse MW:19608	0.000156685
RPA4192	CDS conserved hypothetical protein 4737334:4737918 forward MW:20944	0.000156612
RPA2126	CDS conserved unknown protein 2389888:2390424 forward MW:19257	0.000156516
RPA1226	CDS putative 2-oxoglutarate ferredoxin oxidoreductase, alpha subunit 1343344:1344507 forward MW:41346	0.000156418
RPA2425	#N/A	0.000156359
RPA3908	CDS conserved unknown protein 4410625:4411035 reverse MW:14057	0.000156323
RPA3105	CDS Patatin-like phospholipase domain 3510864:3512249 reverse MW:49280	0.000156205
RPA0438	nusA putative NusA protein, transcriptional termination factor 483870:485483 reverse MW:59394	0.000156167
RPA0047	CDS conserved hypothetical protein 53339:54079 forward MW:26825	0.000156088
RPA4354	CDS putative GTP-binding protein 4905007:4906104 reverse MW:39794	0.000155986
RPA3481	CDS hypothetical protein 3928437:3928679 reverse MW:9117	0.000155981
RPA1168	moaE molybdopterin converting factor, subunit 2 1276904:1277371 reverse MW:17130	0.00015592
RPA1040	CDS octaprenyl-diphosphate synthase 1143914:1144924 reverse MW:36218	0.000155872
RPA2612	msuD methanesulfonate sulfonatase MsuD (monooxygenase) 2970089:2971264 reverse MW:42480	0.000155865
RPA3574	thiS putative thiamin biosynthesis ThiS 4040603:4040800 forward MW:6958	0.000155864
RPA3985	CDS ADP-L-glycero-D-mannoheptose-6-epimerase 4507589:4508569 reverse MW:36205	0.000155794
RPA4284	CDS YceI like family 4833016:4833657 forward MW:22807	0.000155725
RPA2659	glmU UDP-N-acetylglucosamine pyrophosphorylase 3026154:3027512 forward MW:47047	0.000155686
RPA0513	pcaF putative acetyl-CoA acetyltransferase 571985:573193 forward MW:41726	0.000155582
RPA1862	CDS possible polysaccharide deacetylase 2091120:2092193 reverse MW:37669	0.00015501
RPA2088	cobJ precorrin 3 methylase 2346353:2347114 reverse MW:27013	0.000154871
RPA0351	CDS hypothetical protein 380311:381132 forward MW:30187	0.00015481
RPA2020	CDS 3-oxoacyl-acyl carrier protein synthase 2275459:2276667 reverse MW:42291	0.000154768
RPA4141	CDS conserved hypothetical protein 4684624:4684875 forward MW:9293	0.000154556
RPA3045	rnd ribonuclease D 3446844:3448022 forward MW:43712	0.000154529
RPA4174	purE phosphoribosylaminoimidazole carboxylase catalytic subunit 4719311:4719799 forward MW:16380	0.000154461
RPA2934	CDS conserved unknown protein 3318583:3318987 reverse MW:14330	0.000154198
RPA4699	FldX possible dehydrogenase 5302511:5303440 forward MW:33027	0.000154159
RPA0119	rmlD putative dTDP-6-deoxy-L-mannose-dehydrogenase 133891:134784 forward MW:31624	0.000153884
RPA0337	pyrF orotidine 5`-phosphate decarboxylase 365393:366106 forward MW:24690	0.000153714
RPA4464	soxC sulfite dehydrogenase 5038435:5039730 reverse MW:47801	0.000153682
RPA4832	clcD putative dienelactone hydrolase 5455410:5456081 forward MW:23872	0.000153677
RPA2628	aapJ-2 polar amino acid ABC transport substrate-binding protein, aapJ-2 2989377:2990399 forward MW:37064	0.000153645
RPA1194	CDS putative carboxymethylenebutenolidase 1305267:1305941 forward MW:24086	0.000153616
RPA4803	CDS putative outer membrane hemin/siderophore receptor protein 5422839:5424950 forward MW:75633	0.000153591
RPA4134	CDS transcriptional regulatorf, XRE family 4675429:4675707 forward MW:10161	0.000153462
RPA4563	exoI2 Staphylococcus nuclease (SNase-like) 5142735:5143484 reverse MW:27132	0.000153456
RPA3555	arsC3 arsenate reductase 4023123:4023650 reverse MW:18919	0.000153348
RPA4661	otsB putative trehalose-6-phosphate phophatase, biosynthetic 5254267:5255064 reverse MW:28672	0.00015322
RPA1685	CDS possible serine protease/outer membrane autotransporter 1876349:1880449 forward MW:130747	0.000152809
RPA1653	#N/A	0.000152763
RPA1743	CDS hypothetical protein 1950081:1950920 reverse MW:30610	0.000152756
RPA4650	potA putative spermidine/putrescine transport system ATP-binding protein 5235875:5237020 reverse MW:41465	0.000152683
RPA1177	CDS 4-oxalocrotonate tautomerase 1284607:1284810 reverse MW:7211	0.000152408
RPA3549	CDS possible hydrolase 4017089:4017727 forward MW:23190	0.000152208
RPA0487	CDS conserved unknown protein 537716:539233 forward MW:55404	0.000152167
RPA0818	CDS probable 3-hydroxyacyl-CoA dehydrogenase 913151:915367 forward MW:80102	0.000152144
RPA2675	CDS Protein of unknown function UPF0004:Elongator protein 3/MiaB/NifB 3048669:3049994 reverse MW:48740	0.000152018
RPA4805	CDS conserved hypothetical protein 5425568:5425762 forward MW:6964	0.00015199
RPA3247	rplB 50S ribosomal protein L2 3656986:3657822 reverse MW:30644	0.000151986
RPA4678	CDS possible outer membrane protein OprF (AF117972) 5276468:5277118 forward MW:22865	0.00015175
RPA0566	CDS conserved unknown protein 629211:629630 forward MW:14799	0.000151528
RPA4425	CDS 2-hydroxyhepta-2,4-diene-1,7-dioate isomerase 4985030:4985872 forward MW:29610	0.000151221
RPA3092	CDS putative oxidoreductase 3498265:3499008 forward MW:26130	0.000150828
RPA3730	CDS GMC-type oxidoreductase 4214978:4216597 forward MW:58983	0.000150771
RPA2862	exoR putative exopolysaccharide regulatory protein exoR 3238277:3239098 reverse MW:29666	0.000150633
RPA0632	CDS 60 kDa inner membrane protein 698337:700205 reverse MW:68719	0.000150547
RPA2942	nuoI1 NADH-ubiquinone dehydrogenase chain I 3327592:3328080 reverse MW:18649	0.000150363
RPA4049	rfbG cdp-glucose 4,6-dehydratase 4581052:4582146 forward MW:40538	0.000150327
RPA3058	CDS unknown protein 3461069:3461608 reverse MW:19077	0.000149992
RPA1424	CDS possible selenocysteine lyase 1577902:1579875 forward MW:69072	0.000149888
RPA0078	CDS Protein of unknown function UPF0079 87900:89420 reverse MW:55111	0.000149756
RPA4646	CDS putative carboxylesterase 5231249:5231998 forward MW:26151	0.000149742
RPA3206	CDS conserved hypothetical protein 3620699:3622498 reverse MW:59492	0.000149703
RPA3054	CDS possible transcriptional regulator, Crp/Fnr family 3456869:3457642 forward MW:28442	0.00014928
RPA3671	infA translation initiation factor if-1 (infA) 4145425:4145703 forward MW:10577	0.000149157
RPA0493	rpmB, L28 50S ribosomal protein L28 546167:546472 forward MW:10978	0.000149026
RPA3657	fadD2 putative long-chain fatty acid-CoA ligase 4129813:4131375 forward MW:56600	0.000148849
RPA2084	cobM precorrin 3 or 4 methylase 2343217:2343996 reverse MW:27593	0.000148723
RPA2661	CDS DUF502 3029723:3030526 forward MW:29016	0.000148714
RPA2770	CDS conserved unknown protein 3141558:3141860 forward MW:11246	0.000148681
RPA3583	#N/A	0.000148645
RPA3301	CDS putative lipid transfer protein 3723347:3724531 forward MW:41249	0.000148412
RPA4193	pyk pyruvate kinase 4737915:4739348 forward MW:51438	0.00014837
RPA4709	CDS conserved hypothetical protein 5310696:5311469 forward MW:27875	0.000148186
RPA1840	folP dihydropteroate synthase 2067136:2067993 reverse MW:29872	0.00014813
RPA3798	CDS conserved unknown protein 4295901:4296602 reverse MW:24649	0.000148086
RPA4470	CDS DUF336 5044401:5044898 forward MW:16477	0.00014804
RPA2702	CDS DUF24, predicted transcriptional regulator, related to MarR family 3072441:3072953 forward MW:18832	0.00014803
RPA1979	CDS unknown protein 2229556:2230005 reverse MW:15140	0.000147998
RPA1260	CDS Universal stress protein (Usp) 1381578:1382483 forward MW:32630	0.000147844
RPA3477	exbD5 exbD, uptake of enterochelin; tonB-dependent uptake of B colicins 3923696:3924145 reverse MW:16277	0.00014772
RPA3236	rpsH 30S ribosomal protein S8 3652588:3652986 reverse MW:14609	0.000147675
RPA4482	CDS putative sensor (PAS) domain for methyl-accepting chemotaxis sensory transducer 5056386:5056922 reverse MW:19671	0.000147579
RPA0392	argG argininosuccinate synthase 431740:433077 reverse MW:48969	0.000147541
RPA0248	bp26 DUF541 272667:273365 reverse MW:23918	0.000147523
RPA1183	CDS conserved unknown protein 1292874:1295699 reverse MW:100014	0.000147355
RPA4663	CDS methyl-accepting chemotaxis receptor/sensory transducer 5256729:5258771 reverse MW:71147	0.000147223
RPA1524	bchZ bacteriochlorophyllide reductase subunit 1692815:1694263 forward MW:53279	0.000147208
RPA2442	#N/A	0.000147203
RPA4742	CDS conserved hypothetical protein 5354606:5354887 reverse MW:9632	0.0001472
RPA0168	CDS putative filament-A precursor 186427:187818 forward MW:48939	0.000147183
RPA3060	CDS leucine aminopeptidase 3462199:3463701 reverse MW:52289	0.000147161
RPA4679	CDS possible component of multidrug efflux system 5277277:5278164 forward MW:30781	0.000146993
RPA0095	CDS putative multidrug efflux membrane fusion protein 106266:107411 forward MW:40543	0.000146923
RPA4796	CDS ErfK/YbiS/YcfS/YnhG 5413781:5414374 forward MW:21924	0.00014682
RPA3308	CDS ycfI, putative structural proteins 3729714:3730223 forward MW:18795	0.000146759
RPA4294	CDS unknown protein 4840036:4841637 reverse MW:57276	0.000146741
RPA1864	CDS hypothetical protein 2093201:2093983 forward MW:28896	0.000146696
RPA3510	CDS conserved unknown protein 3963169:3963516 reverse MW:11853	0.000146607
RPA1589	rpsD 30S ribosomal protein S4 1768213:1768830 reverse MW:23559	0.000146417
RPA0525	CDS possible peptidoglycan transglycosylase 585650:586360 forward MW:25785	0.000146416
RPA4302	CDS methyl-accepting chemotaxis receptor/sensory transducer 4848828:4851020 reverse MW:77138	0.000146321
RPA3932	CDS probable flagellar hook protein flgE 4439705:4441501 reverse MW:61449	0.000146231
RPA2725	CDS DUF193:ATP cone domain 3095345:3095827 forward MW:18601	0.000146144
RPA4691	CDS methyl-accepting chemotaxis receptor/sensory transducer 5293431:5295401 forward MW:70249	0.000145976
RPA0951	CDS Nucleoside 2-deoxyribosyltransferase 1051417:1051980 reverse MW:20275	0.000145931
RPA2863	CDS dihydrolipoamide dehydrogenase, E3 Component of Pyruvate dehydrogenase multienzyme complex 3239761:3241182 reverse MW:50406	0.000145895
RPA0030	CDS Bacterial Sun/eukaryotic nucleolar Nop1/Nop2 35820:37172 reverse MW:48051	0.000145749
RPA4266	CDS possible D-alanyl-D-alanine carboxypeptidase (penicillin-binding protein) 4813207:4814661 forward MW:50863	0.000145675
RPA3576	thiE thiamin phosphate pyrophosphorylase 4041822:4042430 forward MW:21730	0.000145565
RPA3488	CDS probable serine protease 3938057:3939562 reverse MW:52201	0.000145342
RPA2164	groEL2 chaperonin GroEL2, cpn60 2437219:2438862 reverse MW:57796	0.000145254
RPA0240	leuC 3-isopropylmalate dehydratase 265013:266422 reverse MW:50478	0.000145207
RPA2445	#N/A	0.000144984
RPA4357	CDS conserved unknown protein 4907864:4908142 reverse MW:10212	0.000144924
RPA2081	CDS possible Fe ABC Transporter 2340151:2341086 forward MW:33624	0.000144806
RPA1276	carA carbamoyl-phosphate synthase small subunit 1396520:1397713 reverse MW:42616	0.000144719
RPA0016	ccoP, fixP cytochrome-c oxidase fixP chain 19019:19900 reverse MW:31591	0.000144662
RPA4531	hisD histidinol dehydrogenase 5111807:5113102 reverse MW:45117	0.000144603
RPA0653	badI 2-ketocyclohexanecarboxyl-CoA hydrolase 721568:722350 reverse MW:28576	0.000144568
RPA1620	CDS unknown protein 1801160:1801480 reverse MW:11535	0.000144353
RPA3223	CDS putative alginate lyase 3642465:3643481 forward MW:35968	0.000144224
RPA2766	CDS Phenylacetic acid degradation-related protein:Thioesterase superfamily 3138437:3138865 forward MW:15206	0.000144147
RPA3915	CDS conserved unknown protein 4414935:4417595 reverse MW:87557	0.000144119
RPA4669	CDS putative racemase 5265985:5267100 forward MW:39165	0.000144101
RPA1494	CDS unknown protein 1657406:1658056 forward MW:22587	0.000144048
RPA0884	CDS ABC transporter, substrate-binding protein 981450:982448 reverse MW:35236	0.000144022
RPA2466	#N/A	0.000143855
RPA2050	CDS conserved hypothetical protein 2308231:2308830 forward MW:22113	0.000143844
RPA4031	CDS hypothetical protein 4560558:4561145 forward MW:20768	0.000143751
RPA1856	CDS Protein of unknown function UPF0050 2085342:2085770 reverse MW:15979	0.000143692
RPA3713	pimD pimeloyl-CoA dehydrogenase (small subunit) 4192563:4193705 reverse MW:40482	0.000143389
RPA1614	ivd2 isovaleryl-CoA dehydrogenase 1795195:1796367 forward MW:42136	0.000143204
RPA3660	ureC urease alpha subunit 4133317:4135029 reverse MW:60573	0.000143172
RPA2890	trpD anthranilate phosphoribosyltransferase 3267977:3268993 forward MW:34425	0.000142986
RPA3091	purF amidophosphoribosyltransferase 3496606:3498135 forward MW:55173	0.000142842
RPA4820	eIF-2B translation initiation factor, aIF-2B alpha subunit 5443007:5444131 reverse MW:40046	0.000142829
RPA0257	CDS conserved unknown protein 280945:282354 forward MW:47487	0.000142708
RPA4694	CDS Uncharacterized protein family UPF0065:Tat pathway signal 5297448:5298446 forward MW:34897	0.000142706
RPA1056	CDS putative dehydrogenase (zinc-binding alcohol dehydrogenase, NADPH quinone oxidoreductase, oxidoreductase) 1165116:1166102 forward MW:34420	0.000142686
RPA0557	cysK cysteine synthase, cytosolic O-acetylserine(thiol)lyase 618596:619594 forward MW:34544	0.000142669
RPA4223	CDS response regulator receiver (CheY-like protein) with unknown domain 4766223:4767029 reverse MW:29317	0.00014245
RPA4034	CDS ABC transporter, periplasmic branched chain amino acid binding protein 4563239:4564471 forward MW:44901	0.00014244
RPA0186	CDS putative short-chain dehydrogenase/reductase 206908:207654 reverse MW:25283	0.000142413
RPA4198	CDS Amidohydrolase 2 4742272:4743141 forward MW:32642	0.000142229
RPA3069	kguA putative guanylate kinase 3474243:3474905 reverse MW:24534	0.000142148
RPA1600	CDS BolA-like protein 1779811:1780047 forward MW:8390	0.000141895
RPA3694	kdsB 3-deoxy-manno-octulosonate cytidylyltransferase 4169473:4170210 forward MW:26269	0.000141818
RPA0004	gyrB DNA gyrase subunit B 5050:7491 forward MW:89311	0.000141815
RPA1844	CDS putative peptidase 2071008:2072414 forward MW:50332	0.000141781
RPA0891	gltB glutamate synthase, large subunit 988573:993300 forward MW:171786	0.000141679
RPA3080	RPL9 putative 50S ribosomal protein L9, cultivar specific nodulation protein Csn1 3484599:3485186 forward MW:21179	0.000141536
RPA2712	hemB delta-aminolevulinic acid dehydratase 3084385:3085437 reverse MW:38416	0.000141384
RPA3564	CDS putative tyrosine phenol-lyase 4029316:4030764 reverse MW:53702	0.000141328
RPA3217	CDS possible branched-chain amino acid transport system substrate-binding protein 3634858:3636066 reverse MW:42851	0.000141164
RPA0524	CDS putative geranyltranstransferase (farnesyl-diphosphate synthase) 584622:585548 reverse MW:32901	0.000141009
RPA1220	CDS CBS domain 1337065:1338081 forward MW:37008	0.00014087
RPA1016	petA ubiquinol-cytochrome-c reductase, Rieske iron-sulfur protein 1118259:1118792 forward MW:19307	0.000140835
RPA1013	fixG nitrogen fixation protein fixG, homologous to rdxB of R. sphaeroides 1115514:1116956 reverse MW:54231	0.00014083
RPA4042	CDS putative long-chain-fatty-acid--CoA ligase 4572214:4574145 forward MW:71362	0.000140761
RPA3622	CDS hypothetical protein 4085029:4085313 reverse MW:10802	0.000140616
RPA1610	CDS conserved unknown protein 1790211:1791068 reverse MW:30858	0.000140474
RPA2814	ssb single-strand DNA-binding protein 3188088:3188591 reverse MW:17827	0.000140438
RPA2120	CDS putative hemin binding protein 2383282:2384253 reverse MW:33387	0.000140425
RPA2594	ntrY nitrogen regulatory signal transduction histidine kinase NtrY 2950006:2952297 forward MW:83700	0.000140321
RPA0508	accA acetyl-CoA carboxylase carboxyltransferase alpha subunit 561895:562857 forward MW:34470	0.000140314
RPA4654	CDS conserved unknown protein 5241208:5241777 forward MW:21206	0.000140183
RPA2462	#N/A	0.000140172
RPA2887	secG possible secG: preprotein translocase 3264425:3264829 reverse MW:13666	0.000140139
RPA3218	CDS Protein of unknown function UPF0047 3636172:3636591 reverse MW:15987	0.000139558
RPA2280	CDS putative low-affinity phosphate transport accessory protein 2583631:2584275 forward MW:24519	0.000139383
RPA1997	cysS cysteine-tRNA ligase 2246922:2248313 forward MW:51727	0.000139232
RPA1245	CDS conserved hypothetical protein 1363411:1363803 forward MW:13691	0.000139152
RPA2838	pimt2 putative D-aspartate protein carboxylmethyltransferase type II 3214132:3214785 reverse MW:23903	0.000139139
RPA4656	CDS possible sugar kinase 5242576:5243535 forward MW:32863	0.000139056
RPA4502	CDS putative outer membrane protein 5080486:5081175 reverse MW:24724	0.000138604
RPA2420	#N/A	0.000138193
RPA0280	CDS unknown protein 308786:309727 forward MW:33970	0.000138192
RPA2648	CDS unknown protein 3013743:3014525 reverse MW:27818	0.000138151
RPA0118	rmlC dTDP-6-deoxy-D-glucose-3,5-epimerase 133329:133886 forward MW:20424	0.000138079
RPA4705	hisE2 phosphoribosyl-AMP cyclohydrolase / phosphoribosyl-ATP pyrophosphohydrolase 5307616:5308011 forward MW:14605	0.000137883
RPA3231	rplO 50S ribosomal protein L15 3650181:3650666 reverse MW:16837	0.000137867
RPA2620	CDS unknown protein 2980614:2980940 reverse MW:12000	0.00013761
RPA2807	CDS conserved hypothetical protein 3181560:3181982 forward MW:15381	0.000137482
RPA0787	CDS putative heat shock protein (htpX) 873042:874016 forward MW:34187	0.000137312
RPA4441	corA putative magnesium/cobalt transport protein 5013079:5014059 reverse MW:36321	0.000137224
RPA0465	CDS possible transmembrane protein 513127:514560 reverse MW:52128	0.000137178
RPA1082	CDS conserved hypothetical protein 1190900:1192234 forward MW:45449	0.000137129
RPA2916	dxr 1-deoxy-d-xylulose 5-phosphate reductoisomerase 3296771:3297994 reverse MW:42364	0.000137082
RPA1011	CDS DSBA oxidoreductase 1113940:1114593 forward MW:24768	0.000136992
RPA2775	CDS thymidylate kinase 3146572:3147264 forward MW:25143	0.00013694
RPA0071	accD acetyl-CoA carboxylase carboxyltransferase beta subunit 77000:77983 forward MW:35824	0.000136826
RPA2035	ilvC ketol-acid reductoisomerase 2291138:2292157 forward MW:37107	0.000136761
RPA0038	rplT ribosomal protein L20 45426:45785 reverse MW:13300	0.000136712
RPA4191	CDS conserved unknown protein 4736843:4737142 reverse MW:11245	0.000136507
RPA3895	CDS conserved hypothetical protein 4397532:4398296 reverse MW:27947	0.000136462
RPA1942	CDS putative 2-hydroxyhepta-2,4-diene-1,7-dioate isomerase 2185188:2185973 reverse MW:27828	0.000136412
RPA1617	CDS ErfK/YbiS/YcfS/YnhG 1798147:1798728 reverse MW:21203	0.000136395
RPA3771	CDS unknown protein 4266349:4266669 reverse MW:11317	0.00013628
RPA1835	mutB methylmalonyl-CoA mutase, subunit alpha, N-terminus 2061569:2063728 reverse MW:78104	0.000136134
RPA4176	rpsU, S21 ribosomal protein S21 4721053:4721316 forward MW:10064	0.000136054
RPA3715	pimB acetyl-CoA acetyltransferase 4195279:4196466 reverse MW:41126	0.000136003
RPA3979	CDS putative NADH-dependent dehydrogenase 4499777:4500772 reverse MW:34976	0.000135999
RPA0860	CDS ABC transporter, periplasmic binding protein 956688:957605 forward MW:32245	0.000135955
RPA4486	CDS conserved hypothetical protein 5060243:5060722 forward MW:17168	0.000135937
RPA3011	CDS unknown protein 3409321:3409959 reverse MW:22235	0.000135773
RPA1288	rpoD RNA polymerase sigma 70 subunit, RpoD 1406728:1408824 forward MW:78741	0.000135624
RPA4530	CDS conserved hypothetical protein 5111319:5111810 reverse MW:18439	0.000135611
RPA3543	CDS possible multidrug resistance efflux pump 4007765:4009033 reverse MW:44537	0.000135443
RPA1442	CDS possible uridine monophosphate kinase 1598614:1599426 reverse MW:28801	0.000135426
RPA3098	panB 3-methyl-2-oxobutanoate hydroxymethyltransferase 3504491:3505315 reverse MW:29240	0.000135368
RPA3274	nusG transcription antitermination protein, NusG 3691858:3692388 reverse MW:19901	0.000135139
RPA1110	CDS putative 3-oxoacyl-acyl carrier protein reductase 1213766:1214554 reverse MW:27567	0.000135108
RPA2903	lexA SOS response transcriptional repressor, lexA 3279537:3280364 forward MW:30187	0.000135062
RPA3130	CDS transcriptional regulator, XRE family 3538223:3538606 reverse MW:14259	0.000134961
RPA1499	CDS hypothetical protein 1664916:1665368 forward MW:15434	0.000134934
RPA3773	CDS conserved unknown protein 4267528:4267782 reverse MW:9575	0.000134853
RPA1973	CDS 3-hydroxyisobutyrate dehydrogenase 2221944:2222813 reverse MW:30320	0.000134827
RPA3245	rplV 50S ribosomal protein L22 3656302:3656685 reverse MW:13957	0.000134769
RPA0606	prfA peptide chain release factor 1 674416:675501 forward MW:39909	0.000134682
RPA1235	CDS possible Leucine-Binding Protein (LBP) 1352737:1353942 forward MW:43375	0.000134655
RPA0954	CDS possible histone deacetylase or acetylpolyamine aminohydrolase or acetoin utilization protein 1054877:1055806 reverse MW:33254	0.000134652
RPA1554	hemA 5-aminolevulinic acid synthase (ALAS) 1724111:1725322 forward MW:43799	0.000134626
RPA3268	rpoB RNA polymerase beta subunit 3683017:3687141 reverse MW:153601	0.00013458
RPA4439	hisC putative histidinol-phosphate aminotransferase 5010724:5011821 forward MW:39354	0.000134568
RPA3107	GatA2 Glu-tRNA(Gln) amidotransferase subunit A 3513574:3515052 reverse MW:51977	0.000134531
RPA0283	CDS two-component transcriptional regulator, winged helix family 311368:312054 reverse MW:25115	0.000134452
RPA0608	CDS conserved unknown protein 676819:677514 forward MW:25756	0.000134431
RPA3577	thiC thiamin biosynthesis protein thiC 4042665:4044665 forward MW:72751	0.000134347
RPA3629	CDS conserved hypothetical protein 4091125:4091382 reverse MW:9824	0.000134094
RPA3284	CDS possible penicillin binding protein 3703437:3704660 forward MW:44312	0.000133955
RPA2737	CDS unknown protein 3108667:3109152 reverse MW:17871	0.000133716
RPA0503	aroB putative 3-dehydroquinate synthase 557973:559118 reverse MW:40366	0.000133673
RPA2913	lpxD UDP-3-o-[3-hydroxymyristoyl] glucosamine n-acyltransferase 3291764:3292846 reverse MW:37746	0.000133626
RPA3988	CDS putative phosphatase 4510484:4511026 forward MW:20082	0.00013358
RPA1268	flbD two-component flagellar transcriptional activator FlbD, Fis-type 1389068:1390447 forward MW:49443	0.000133519
RPA2141	CDS conserved hypothetical protein 2406179:2407045 forward MW:31427	0.000133367
RPA1303	CDS putative transglycolase 1422427:1423245 forward MW:29442	0.000133317
RPA0313	hisF imidazoleglycerol-phosphate synthase, cyclase subunit 341237:342004 forward MW:27229	0.000133139
RPA3322	manC, cpsB, rfbM putative mannose-1-phosphate guanylyltransferase (GDP) (GDP-mannose pyrophosphorylase) (GMP) 3748190:3749626 reverse MW:51995	0.000133054
RPA1696	CDS conserved hypothetical protein 1892427:1893062 forward MW:23015	0.000132988
RPA2461	#N/A	0.000132879
RPA0892	gltD glutamate synthase (NADPH) small chain 993473:994927 forward MW:51807	0.00013282
RPA2947	nuoE1 NADH-ubiquinone dehydrogenase chain E 3332760:3333509 reverse MW:26960	0.000132811
RPA4494	CDS conserved unknown protein 5073214:5073987 reverse MW:28342	0.000132672
RPA0997	CDS possible transcriptional regulator, ArsR family 1101329:1101757 forward MW:15847	0.000132637
RPA3423	CDS conserved unknown protein 3865814:3867313 forward MW:52444	0.000132633
RPA4308	serA2 putative phosphoglycerate dehydrogenase 4858096:4859685 reverse MW:56215	0.000132605
RPA0049	CDS possible ABC transporter ATP-binding protein (in rpoN upstream) 54870:55835 forward MW:35070	0.000132563
RPA4821	CDS putative 5'-methylthioadenosine phosphorylase 5444305:5445180 reverse MW:31642	0.000132376
RPA0206	cycY, ccmG putative cytochrome c biogenesis protein, thiol:disulfide interchange protein 230732:231328 forward MW:21366	0.000132342
RPA4467	soxY2 putative sulfur oxidation protein soxY 5042008:5042472 reverse MW:16280	0.000132292
RPA4048	rfbF alpha-D-glucose-1-phosphate cytidylyltransferase 4580288:4581055 forward MW:28855	0.000132247
RPA0243	rimM putative 16S rRNA processing protein. 268124:268654 reverse MW:18554	0.000132216
RPA1624	CDS conserved hypothetical protein 1804927:1805433 forward MW:18745	0.000131841
RPA2334	CDS unknown protein 2647837:2648175 reverse MW:12089	0.0001318
RPA1635	CDS RNA polymerase ECF-type sigma factor 1816522:1817070 forward MW:20498	0.000131795
RPA4332	gstA1 possible glutathione S-transferase 4883013:4883666 forward MW:24379	0.000131702
RPA2290	CDS conserved hypothetical protein 2593524:2595245 forward MW:58397	0.000131696
RPA0820	gst2 putative glutathionine S-transferase 917708:918319 reverse MW:22159	0.000131599
RPA0218	sdhD succinate dehydrogenase cytochrome b small subunit 243879:244292 reverse MW:14720	0.000131494
RPA3173	CDS putative protein 3580184:3580483 reverse MW:10781	0.000131262
RPA0144	CDS Sulfate transporter/antisigma-factor antagonist domain 163645:163968 reverse MW:11491	0.000131123
RPA3528	murB UDP-N-acetylenolpyruvoylglucosamine reductase 3989368:3990342 reverse MW:34585	0.000131025
RPA3051	purM 5'-phosphoribosyl-5-aminoimidazole synthetase 3454375:3455448 forward MW:37032	0.000130931
RPA2569	cfa1 cyclopropane-fatty-acyl-phospholipid synthase 2916070:2917299 reverse MW:47015	0.000130906
RPA3473	ucpA putative oxidoreductase 3919768:3920502 forward MW:25412	0.000130893
RPA0584	CDS transcriptional accessory protein 648631:650967 forward MW:84613	0.000130756
RPA3240	rplN 50S ribosomal protein L14 3654215:3654583 reverse MW:13489	0.000130752
RPA4556	CDS possible TrapT family, dctP subunit, C4-dicarboxylate periplasmic binding protein 5136024:5137049 reverse MW:36835	0.000130703
RPA2325	CDS possible acetylornithine deacetylase 2634327:2635625 forward MW:46918	0.000130664
RPA0844	atpF2 putative FoF1 ATP synthase, subunit B' 937870:938427 reverse MW:19190	0.000130611
RPA1933	glnE putative glutamate-ammonia-ligase adenylyltransferase 2169118:2172090 forward MW:109349	0.000130604
RPA3900	flgG putative flagellar basal-body rod protein flgg (distal rod protein) 4401566:4402354 forward MW:27596	0.000130411
RPA1175	CDS response regulator receiver (CheY-like protein) 1283518:1283913 forward MW:14439	0.000130394
RPA1741	CDS possible branched-chain amino acid transport system substrate-binding protein 1947510:1948760 reverse MW:44690	0.000130318
RPA2864	CDS dihydrolipoamide acetyltransferase 3241258:3242649 reverse MW:48330	0.000130296
RPA1748	CDS putative branched-chain amino acid transport system substrate-binding protein 1955272:1956519 forward MW:45278	0.0001302
RPA4246	CDS CBS domain:Transport-associated domain 4790314:4791045 forward MW:27066	0.000130193
RPA3056	CDS nucleoside-diphosphate-kinase 3458619:3459041 reverse MW:15219	0.000130081
RPA0887	exoN UTP-glucose-1-phosphate uridylyltransferase 984555:985430 reverse MW:32230	0.00012993
RPA1356	CDS PpiC-type peptidyl-prolyl cis-trans isomerase 1502134:1503177 forward MW:37852	0.00012977
RPA2019	CDS 3-oxoacyl-acyl carrier protein synthase II 2274168:2275448 reverse MW:44398	0.000129582
RPA0937	CDS extragenic suppressor protein SuhB; Inositol monophosphatase family 1037232:1038020 reverse MW:28472	0.000129469
RPA2170	CDS hypothetical protein 2444663:2445160 forward MW:18239	0.000129455
RPA0288	CDS conserved unknown protein 318189:318752 forward MW:20275	0.000129411
RPA3457	CDS Biotin/lipoyl attachment:Biotin-requiring enzyme, attachment site 3900286:3900507 forward MW:7490	0.000129356
RPA0862	CDS G-protein beta WD-40 repeat 958798:959817 forward MW:35355	0.000129297
RPA0180	rlpA1 Rare lipoprotein A 200091:200561 forward MW:16327	0.00012925
RPA1527	pufL photosynthetic reaction center L subunit 1695255:1696088 forward MW:30837	0.000129158
RPA2285	prfC peptide chain release factor 3 2586587:2588212 forward MW:59638	0.000129151
RPA3032	CDS Phenylacetic acid degradation-related protein 3432381:3432779 reverse MW:13810	0.000129036
RPA3024	CDS unknown protein 3425900:3426310 reverse MW:14190	0.000129003
RPA2242	CDS conserved hypothetical protein 2540885:2541145 reverse MW:9596	0.000128976
RPA0580	CDS possible branched-chain amino acid binding protein, ABC transport system 643359:644579 reverse MW:44248	0.00012896
RPA1789	CDS putative branched-chain amino acid transport system substrate-binding protein 2004817:2005974 forward MW:40884	0.000128923
RPA3444	CDS transcriptional regulator, GntR family 3885768:3886478 forward MW:26232	0.000128789
RPA3751	CDS unknown protein 4243306:4243761 reverse MW:16293	0.000128729
RPA0375	#N/A	0.000128576
RPA1525	pufB light-harvesting complex 1 beta chain 1694719:1694916 forward MW:7278	0.000128474
RPA0481	CDS putative acyl-CoA dehydrogenase 531480:532640 forward MW:43002	0.000128347
RPA4351	CDS conserved unknown protein 4903498:4903980 reverse MW:17667	0.000128334
RPA0750	sbp sulfate ABC transporter, periplasmic binding protein component 829860:830849 reverse MW:35743	0.000128314
RPA2000	leuA putative isopropyl malate synthase 2249471:2251069 forward MW:58014	0.000128237
RPA4513	CDS putative signal transduction histidine kinase 5094008:5095012 reverse MW:36455	0.000128159
RPA0848	CDS conserved unknown protein 940266:940889 forward MW:23558	0.000128049
RPA0389	mepA putative penicillin-insensitive murein endopeptidase A 426147:427109 reverse MW:35344	0.000127806
RPA4596	fabG5 putative 3-oxoacyl-acyl carrier protein reductase 5182598:5183329 forward MW:25154	0.000127784
RPA2845	serS seryl-tRNA synthetase 3220208:3221512 reverse MW:47329	0.000127773
RPA1949	pqqD pyrroloquinoline quinone biosynthesis protein D 2193041:2193349 forward MW:11303	0.000127464
RPA0629	argB putative acetylglutamate kinase 696146:697042 reverse MW:31485	0.000127359
RPA4658	CDS zinc-binding dehydrogenases (related to alcohol dehydrogenase, NADPH quinone oxidoreductase) 5244361:5245347 forward MW:34340	0.000127228
RPA3607	#N/A	0.0001271
RPA0046	CDS 3'-5' exonuclease 52495:53109 forward MW:22696	0.000127044
RPA4522	cbbY Haloacid dehalogenase-like hydrolase 5102958:5103704 reverse MW:26137	0.000126999
RPA2427	#N/A	0.000126933
RPA2592	ntrB nitrogen regulatory signal transduction histidine kinase NtrB 2947222:2948394 forward MW:42312	0.000126928
RPA2294	CDS probable transcriptional regulator, TetR family 2600118:2600813 forward MW:25744	0.000126887
RPA2061	nosZ nitrous-oxide reductase precursor NosZ 2322735:2324672 forward MW:71470	0.000126793
RPA4359	CDS DUF185 4909253:4910392 forward MW:41325	0.000126716
RPA0381	glgC glucose-1-phosphate adenylyltransferase 416649:417911 forward MW:47026	0.000126712
RPA3057	CDS ABC transporter, duplicated ATPase domains 3459188:3461065 forward MW:67961	0.00012669
RPA4403	CDS morphinone reductase 4958641:4959741 forward MW:39393	0.000126671
RPA1561	cbbX cbbX protein homolog 1733596:1734522 forward MW:34563	0.000126602
RPA3289	CDS acyl-CoA dehydrogenase 3708987:3710219 reverse MW:45921	0.000126487
RPA4685	lysS lysyl tRNA synthetase 5286747:5288384 reverse MW:60877	0.000126373
RPA0242	trmD putative tRNA (guanine-N1)-methyltransferase 267235:267981 reverse MW:26361	0.000126228
RPA1957	CDS alkanal monooxygenase (LuxA-like protein) 2201728:2202744 reverse MW:37373	0.000125994
RPA0467	CDS putative glycerate dehydrogenase 515386:516372 reverse MW:35073	0.00012599
RPA2715	CDS possible transcriptional regulator, MarR family 3088091:3088609 forward MW:19653	0.000125777
RPA4053	CDS possible dTDPglucose 4,6-dehydratase 4584793:4585872 forward MW:39543	0.000125606
RPA0170	CDS conserved hypothetical protein 189342:190580 forward MW:43466	0.000125598
RPA3626	CDS conserved unknown protein 4088910:4089164 reverse MW:9424	0.000125585
RPA1575	CDS conserved hypothetical protein 1751169:1751666 forward MW:18548	0.000125398
RPA1417	CDS putative branched-chain amino acid transport system ATP-binding protein 1568283:1568987 forward MW:25615	0.000125113
RPA1114	CDS conserved unknown protein 1216877:1217344 forward MW:18273	0.00012457
RPA3241	rpsQ 30S ribosomal protein S17 3654647:3654895 reverse MW:9685	0.000124569
RPA1446	CDS possible dipeptide ABC transporter (dipeptide-binding protein) 1602948:1604501 forward MW:56790	0.000124409
RPA4356	ctc, rplY, L25 putative 50S ribosomal protein L25 4906874:4907566 reverse MW:23969	0.000124404
RPA4484	CDS putative sensor (PAS) domain for methyl-accepting chemotaxis sensory transducer 5058377:5058910 reverse MW:19812	0.000124347
RPA2179	CDS xanthine-guanine phosphoribosyltransferase 2453243:2453797 forward MW:20109	0.000124282
RPA3992	CDS Fumarylacetoacetate (FAA) hydrolase 4515148:4515849 forward MW:24984	0.000124112
RPA0592	argJ putative glutamate N-acetyltransferase/amino-acid acetyltransferase 661788:663029 forward MW:42582	0.000124077
RPA0952	dxs 1-D-deoxyxylulose 5-phosphate synthase 1052203:1054128 reverse MW:68804	0.000123902
RPA0336	CDS NADPH-dependent FMN reductase 364804:365385 forward MW:20919	0.000123876
RPA2974	CDS putative 6-aminohexanoate-cyclic-dimer hydrolase 3367926:3369356 reverse MW:50290	0.000123866
RPA3235	rplF 50S ribosomal protein L6 3651942:3652475 reverse MW:19404	0.000123835
RPA3491	hflK putative protease subunit hflK 3941143:3942294 reverse MW:41772	0.000123772
RPA0482	CDS probable short chain 3-hydroxyacyl-CoA dehydrogenase / enoyl-CoA hydratase 532674:533480 forward MW:28832	0.000123518
RPA1430	CDS putative outer membrane protein 1585538:1586323 reverse MW:28190	0.000123515
RPA2778	CDS possible deoxyribonuclease 3149945:3150733 forward MW:28613	0.000123412
RPA0600	CDS conserved hypothetical protein 667367:667861 forward MW:18132	0.000123342
RPA4457	CDS putative sulfide dehydrogenase 5032374:5032763 reverse MW:13770	0.000123316
RPA4569	CDS DUF344 5149383:5150252 reverse MW:34057	0.000123279
RPA2045	bioB biotin synthetase 2301725:2302735 reverse MW:36446	0.000123015
RPA1488	CDS L-carnitine dehydratase/bile acid-inducible protein F 1650733:1651935 reverse MW:43722	0.000122832
RPA3093	CDS possible urea/short-chain binding protein of ABC transporter 3499092:3500318 forward MW:42982	0.00012269
RPA0531	CDS beta-ketothiolase, acetoacetyl-CoA thiolase 590894:592072 forward MW:40553	0.000122413
RPA0569	CDS conserved hypothetical protein 631700:632818 reverse MW:40641	0.000122366
RPA0185	dldH dihydrolipoamide dehydrogenase, E3 component of 2-oxoglutarate and pyruvate dehydrogenase complexes 205473:206876 reverse MW:48585	0.000122206
RPA1977	CDS possible TrapT family, dctQ subunit, glutamate transport 2227645:2228241 reverse MW:22150	0.000122089
RPA1994	CDS conserved unknown protein 2244336:2244761 forward MW:14423	0.00012207
RPA0174	invA2 putative dinucleoside polyphosphate hydrolase (AP4A pyrophosphatase) (invasion protein A, NUDIX family hydrolase, NUDH subfamily. 193548:194069 forward MW:20010	0.000121824
RPA3820	CDS Protein of unknown function UPF0062 4316040:4316285 reverse MW:8419	0.000121806
RPA1945	CDS putative acyl-CoA transferase 2188671:2189996 reverse MW:48355	0.000121794
RPA1539	CDS putative heme oxygenase 1707550:1708212 reverse MW:23556	0.000121794
RPA3914	CDS putative flbT protein 4414339:4414719 reverse MW:14538	0.000121671
RPA0199	CDS putative phosphinothricin acetyltransferase 223231:223761 forward MW:18852	0.000121589
RPA1151	CDS conserved hypothetical protein 1259147:1259902 reverse MW:27123	0.000121568
RPA3442	CDS Putative cyclase 3883848:3884624 reverse MW:28727	0.000121487
RPA1909	CDS transcriptional regulator, MarR family 2139516:2139989 forward MW:17123	0.000121419
RPA3311	CDS glycosyl hydrolase 3733281:3735482 forward MW:82483	0.000121403
RPA2486	#N/A	0.000121372
RPA0036	CDS conserved unknown protein 43460:43939 reverse MW:17908	0.000121347
RPA1876	CDS putative TonB-dependent iron siderophore receptor 2104322:2106625 reverse MW:83366	0.000121325
RPA0947	CDS conserved hypothetical protein 1046985:1047395 forward MW:14446	0.00012126
RPA3661	CDS Metal dependent phosphohydrolase 4135026:4135562 reverse MW:19637	0.00012124
RPA2681	CDS possible lactam utilization protein. 3054938:3055702 reverse MW:26516	0.000121184
RPA2619	CDS possible GMC-type oxidoreductase 2978920:2980524 forward MW:57577	0.000121123
RPA0356	CDS PTS system Hpr Kinase 385572:386039 reverse MW:15882	0.000121103
RPA2732	CDS conserved hypothetical protein 3102449:3102691 forward MW:8528	0.000121059
RPA1118	TolR putative tolR protein, uptake of enterochelin; tonB-dependent uptake of B colicins 1219902:1220372 forward MW:16666	0.00012093
RPA4175	purK phosphoribosylaminoimidazole carboxylase ATPase subunit 4719796:4720896 forward MW:39372	0.000120926
RPA0147	CDS transcriptional regulator, ModE family 165961:166752 reverse MW:28515	0.000120776
RPA0436	infB putative translation initiation factor if-2 480385:483036 reverse MW:95506	0.000120735
RPA1141	groES1 chaperonin GroES1, cpn10 1249536:1249832 reverse MW:10624	0.000120728
RPA2971	bioD dethiobiotin synthetase 3365368:3366006 reverse MW:22562	0.000120727
RPA3755	hpcH putative 2,4-dihydroxyhept-2-ene-1,7-dioic acid aldolase 4251014:4251790 reverse MW:27865	0.000120692
RPA1102	ruvB RuvB; Holliday branch migration protein 1206575:1207624 forward MW:37779	0.00012056
RPA4499	CDS unknown protein 5078463:5079113 reverse MW:23861	0.000120276
RPA3435	CDS Glycosyl transferase, family 2 3876078:3876938 forward MW:32618	0.000120172
RPA0734	fdsA NAD-dependent formate dehydrogenase alpha subunit 808197:811043 forward MW:103442	0.000120156
RPA2749	CDS conserved unknown protein 3119564:3120349 forward MW:28025	0.000119974
RPA2165	groES2 chaperonin GroES2, cpn10 2439028:2439342 reverse MW:11164	0.000119956
RPA2886	pyrG CTP synthase 3262627:3264258 reverse MW:60118	0.000119885
RPA1518	crtD methoxyneurosporene dehydrogenase 1685462:1687021 reverse MW:55324	0.000119576
RPA0217	sdhA succinate dehydrogenase flavoprotein subunit 242052:243875 reverse MW:65896	0.00011932
RPA1737	CDS possible dehydrogenase 1943207:1943986 reverse MW:27337	0.000119091
RPA2693	relA GTP pyrophosphokinase 3063892:3066174 forward MW:84504	0.00011907
RPA0162	CDS possible GTP-binding proteins 180688:181749 forward MW:37743	0.000118964
RPA3501	CDS conserved unknown protein 3951527:3951805 forward MW:10182	0.000118943
RPA3984	rfaE putative ADP-heptose synthase 4506092:4507564 reverse MW:52131	0.000118894
RPA1637	CDS hypothetical protein 1818215:1818415 reverse MW:6808	0.000118837
RPA2849	tatAE putative sec-independent protein translocase protein tatA/E 3223621:3223857 reverse MW:8366	0.000118808
RPA3506	uvrD DNA helicase II 3958287:3960833 forward MW:93646	0.000118625
RPA1718	CDS hypothetical protein 1919490:1919897 forward MW:14770	0.000118547
RPA1573	CDS LemA family 1749613:1750227 forward MW:22473	0.000118502
RPA0974	hypB hydrogenase expression/formation protein hypB 1073135:1074091 forward MW:33885	0.000118427
RPA0885	CDS conserved hypothetical protein 982576:982848 reverse MW:10328	0.000118364
RPA0360	pckA phosphoenolpyruvate carboxykinase 389802:391415 forward MW:58772	0.000118346
RPA1144	CDS unknown protein 1251915:1252706 reverse MW:28573	0.000118328
RPA1669	CDS unknown protein 1854531:1854959 reverse MW:15286	0.000118309
RPA0922	CDS conserved hypothetical protein 1024419:1025438 reverse MW:36523	0.000118293
RPA3708	CDS Globin-like protein 4186852:4187292 forward MW:16517	0.000118064
RPA4156	CDS 3-oxoadipate CoA-transferase subunit A 4699183:4699899 reverse MW:25768	0.000118032
RPA2572	CDS possible outer membrane efflux protein. 2919954:2921402 forward MW:51665	0.000117915
RPA3593	CDS Collagen triple helix repeat:Antifreeze protein, type I 4057138:4057776 forward MW:22070	0.000117876
RPA4328	CDS elongation factor G, EF-G 4877790:4879841 reverse MW:73379	0.000117701
RPA3825	CDS conserved hypothetical protein 4320433:4321281 reverse MW:29092	0.000117664
RPA1262	CDS hypothetical protein 1384147:1384611 reverse MW:16324	0.00011741
RPA3541	CDS hypothetical protein 4005773:4005973 reverse MW:7785	0.000117297
RPA4369	CDS transcriptional regulator, MarR family 4918725:4919276 reverse MW:20399	0.000117012
RPA1441	CDS possible uridylate kinase 1597783:1598604 reverse MW:28717	0.000116985
RPA3422	CDS possible transcriptional regulator, MarR family 3864703:3865290 reverse MW:22128	0.000116937
RPA0912	CDS unknown protein 1013029:1013862 reverse MW:28951	0.00011693
RPA0562	CDS MmgE/PrpD family 623978:625342 reverse MW:47872	0.000116856
RPA4282	CDS possible activator of photopigment and puc with BLUF domain 4831532:4832005 forward MW:17944	0.000116798
RPA0914	CDS putative diguanylate cyclase (GGDEF)/phosphodiesterase (EAL) with PAS domain 1014871:1017750 reverse MW:105237	0.000116742
RPA0309	hisB imidazoleglycerol-phosphate dehydratase 338703:339296 forward MW:21349	0.00011662
RPA4393	CDS unknown protein 4946115:4946330 reverse MW:7935	0.000116601
RPA0083	ubiE ubiquinone/menaquinone biosynthesis methlytransferase ubiE 95678:96439 reverse MW:28394	0.000116542
RPA2319	CDS Uncharacterized protein family UPF0065 2626690:2627682 reverse MW:34093	0.000116453
RPA4309	serC phosphoserine aminotransferase, 4859855:4861027 reverse MW:41933	0.00011631
RPA1414	CDS MaoC-like dehydratase 1565333:1566193 forward MW:31159	0.000116271
RPA4767	CDS Lipolytic enzyme, G-D-S-L family 5382282:5383250 reverse MW:34309	0.000116245
RPA2546	CDS FKBP-type peptidyl-prolyl cis-trans isomerase 2889133:2889591 forward MW:15826	0.000116244
RPA4813	CDS possible branched chain amino acid periplasmic binding protein of ABC transporter 5435015:5436208 reverse MW:42244	0.000116148
RPA1710	CDS putative acyl-CoA dehydrogenase 1910349:1911593 forward MW:45110	0.000116128
RPA0596	CDS conserved hypothetical protein 664960:665259 reverse MW:10484	0.000116065
RPA1984	aroG2 2-dehydro-3-deoxyphosphoheptonate aldolase 2233823:2235211 forward MW:50463	0.000116046
RPA4377	ileS isoleucyl-tRNA synthetase 4928148:4931165 reverse MW:111556	0.00011604
RPA0065	sppA putative protease IV 72242:73222 forward MW:34644	0.000115987
RPA0189	sucA putative alpha-ketoglutarate dehydrogenase (E1 subunit) 209481:212438 reverse MW:111339	0.000115959
RPA4133	CDS conserved hypothetical protein 4675022:4675321 reverse MW:11583	0.000115873
RPA3724	ilvK possible high-affinity leucine-isoleucine-valine transport system; periplasmic binding protein 4206500:4207732 forward MW:44975	0.000115721
RPA4447	CDS conserved hypothetical protein 5020795:5021214 reverse MW:14732	0.000115512
RPA4834	msrA2, pms peptide methionine sulfoxide reductase 5456885:5457541 reverse MW:23576	0.000115443
RPA1047	sygB putative glycyl-tRNA synthetase, beta chain 1149506:1151836 forward MW:86021	0.000115397
RPA4696	FldA conserved unknown protein 5299497:5300615 forward MW:38993	0.000115362
RPA1839	folB putative dihydroneopterin aldolase 2066774:2067139 reverse MW:13209	0.000115216
RPA4697	ligJ 4-oxalomesaconate hydratase 5300785:5301813 forward MW:38469	0.000115205
RPA3363	CDS hypothetical protein 3806489:3806956 reverse MW:16033	0.000115181
RPA0918	CDS possible 50S ribosomal protein L31 1020328:1020555 reverse MW:8567	0.000115122
RPA2823	CDS conserved hypothetical protein 3197176:3197466 forward MW:10207	0.000115023
RPA1423	CDS putative membrane protein 1576971:1577915 forward MW:35127	0.000114959
RPA1995	CDS conserved hypothetical protein 2244858:2246027 reverse MW:41116	0.000114878
RPA3088	CDS conserved hypothetical protein 3493736:3494128 reverse MW:14432	0.000114788
RPA2496	CDS transcriptional regulator, GntR family 2837138:2837836 reverse MW:25893	0.000114726
RPA4449	CDS pmethyl-accepting chemotaxis receptor/sensory transducer 5022729:5024420 forward MW:60404	0.000114548
RPA0568	CDS probable hydrolase 630945:631610 reverse MW:23481	0.000114473
RPA3841	CDS hypothetical protein 4336914:4337444 forward MW:18963	0.000114432
RPA1199	CDS enoyl-acyl carrier protein reductase 1309856:1310677 forward MW:29288	0.000113971
RPA0849	CDS conserved hypothetical protein 940935:941519 forward MW:20876	0.000113906
RPA2568	CDS O-acetylserine (thiol) lyase 2914922:2915959 reverse MW:36592	0.000113827
RPA2002	CDS FAD linked oxidase, C-terminal:FAD linked oxidase, N-terminal 2252819:2254228 forward MW:50636	0.00011378
RPA3761	CDS putative catechol 2,3-dioxygenase 4256841:4257818 forward MW:37237	0.000113706
RPA4368	CDS two-component transcriptional regulator, winged helix family 4918006:4918728 reverse MW:26633	0.000113599
RPA2961	clpP ATP-dependent Clp protease proteolytic subunit 3353980:3354618 reverse MW:23590	0.000113582
RPA0059	CDS L-carnitine dehydratase/bile acid-inducible protein F 65126:66331 reverse MW:43272	0.000113571
RPA0480	CDS possible acyl-CoA dehydrogenase 530389:531453 forward MW:36801	0.000113548
RPA4352	CDS conserved unknown protein 4903989:4904468 reverse MW:17588	0.000113474
RPA3133	CDS response regulator receiver (CheY-like protein) 3540354:3540719 reverse MW:13646	0.000113413
RPA0782	CDS conserved unknown protein 866503:866937 reverse MW:16292	0.000113331
RPA0617	recR putative recombination protein recR 684958:685560 forward MW:21161	0.00011329
RPA4751	CDS DUF80 5362244:5362816 reverse MW:20774	0.000113217
RPA1626	CDS conserved unknown protein 1806403:1807059 forward MW:23104	0.000113134
RPA1841	CDS conserved unknown protein 2068059:2068466 reverse MW:14836	0.000113134
RPA1980	cbbZ phosphoglycolate phosphatase 2230169:2230846 reverse MW:24193	0.000113074
RPA2298	CDS hypothetical protein 2605541:2606095 forward MW:20530	0.000113068
RPA0599	CDS possible nitrilase 666495:667370 forward MW:31761	0.000113
RPA2046	leuI 2-isopropylmalate synthase 2303251:2304825 forward MW:57551	0.000112721
RPA4443	CDS acyl-CoA synthetase 5016593:5018221 forward MW:59960	0.000112622
RPA1124	CDS conserved hypothetical protein 1227238:1228275 forward MW:36566	0.000112609
RPA2930	CDS conserved unknown protein 3316071:3316598 reverse MW:18588	0.000112407
RPA0677	CDS hypothetical protein 748211:749662 forward MW:55184	0.000111716
RPA3388	CDS hypothetical protein 3830094:3831134 reverse MW:35916	0.000111691
RPA3224	CDS putative short-chain dehydrogenase 3643705:3644499 reverse MW:27606	0.000111567
RPA0510	secA preprotein translocase secA 564875:567715 reverse MW:106712	0.000111435
RPA2124	CDS tonB dependent iron siderophore receptor 2387123:2389462 forward MW:82872	0.000111363
RPA0684	CDS hypothetical protein 760739:760918 reverse MW:6708	0.000111188
RPA4092	CDS unknown protein 4633402:4634001 reverse MW:21358	0.000110937
RPA3523	ftsA putative cell division protein FtsA 3983213:3984535 reverse MW:46903	0.000110535
RPA4655	fucA L-fuculose phosphate aldolase 5241859:5242545 forward MW:24844	0.000110364
RPA2044	CDS conserved unknown protein 2300947:2301663 forward MW:26990	0.000110248
RPA3803	CDS carbon-monoxide dehydrogenase small subunit 4300342:4300827 reverse MW:17157	0.000110221
RPA0159	rpmA, L27 ribosomal protein L27 177918:178190 forward MW:9581	0.00011019
RPA0136	CDS methyl-accepting chemotaxis receptor/sensory transducer 154100:155809 reverse MW:60855	0.000110083
RPA1843	CDS conserved unknown protein 2069189:2070799 forward MW:57304	0.000110011
RPA0122	phyB3 Bacteriophytochrome (light-regulated signal transduction histidine kinase), PhyB3 136734:139013 forward MW:83028	0.000109921
RPA2178	CDS possible competence damage protein 2452385:2453122 forward MW:26593	0.000109811
RPA2125	CDS conserved unknown protein 2389539:2389871 forward MW:12587	0.000109793
RPA1829	argK LAO/AO transport system kinase 2058128:2059117 reverse MW:35000	0.000109693
RPA2969	CDS unknown protein 3363340:3363951 forward MW:21776	0.000109679
RPA3176	CDS hypothetical protein 3583525:3585375 forward MW:64435	0.00010957
RPA0173	CDS putative sugar nucleotide dehydratase 192604:193551 forward MW:35524	0.000109515
RPA0453	CDS possible NifU-like domain (residues 119-187) 498641:499207 reverse MW:20292	0.000109497
RPA3575	thiG thiamin biosynthesis ThiG 4041053:4041835 forward MW:27778	0.000109445
RPA0455	trpS trytophanyl-tRNA synthetase 500093:501145 reverse MW:38240	0.000109426
RPA2185	CDS nodN-like protein 2458970:2459437 forward MW:17564	0.000109416
RPA4460	dhsU1 putative flavocytochrome C sulfide dehydrogenase, flavoprotein subunit 5034620:5035885 reverse MW:45339	0.000109235
RPA0850	CDS Protein of unknown function UPF0047 941543:942016 forward MW:16804	0.000109156
RPA1281	CDS conserved hypothetical protein 1400728:1401201 reverse MW:17904	0.000109056
RPA1929	CDS htrA-like serine protease 2163410:2164981 forward MW:53823	0.000108936
RPA3233	rpsE ribosomal protein S5 3650932:3651507 reverse MW:20654	0.00010892
RPA3522	ftsZ cell division protein FtsZ 3981341:3983119 reverse MW:62288	0.000108911
RPA0615	dnaX possible DNA polymerase III tau subunit 682649:684520 forward MW:66970	0.000108748
RPA0021	CDS possible short chain dehydrogenase 23779:24516 reverse MW:26621	0.000108665
RPA3876	fumA fumarate hydratase, class I 4374559:4376214 reverse MW:59889	0.000108512
RPA0287	leuS leucyl-tRNA synthetase 315572:318202 forward MW:97725	0.000108506
RPA2503	CDS possible aminotransferase 2844868:2846088 forward MW:44402	0.000108503
RPA1416	CDS putative branched-chain amino acid transport system ATP-binding protein 1567571:1568290 forward MW:25738	0.000108475
RPA0485	CDS possible urea/short-chain amide ABC transporter 535357:536562 reverse MW:43026	0.000108319
RPA3446	CDS 3-hydroxyisobutyrate dehydrogenase 3888385:3889272 reverse MW:29541	0.000108287
RPA3474	fabG4 putative 3-oxoacyl-acyl carrier protein reductase 3920586:3921335 forward MW:26315	0.000108138
RPA3023	CDS aldo/keto reductase 3424892:3425878 forward MW:35315	0.0001081
RPA4089	CDS Patatin-like phospholipase domain 4630485:4631675 reverse MW:42471	0.000108023
RPA1651	CDS possible leucine/isoleucine/valine-binding protein precursor 1834778:1835995 reverse MW:44250	0.000107904
RPA3896	CDS hypothetical protein 4398293:4398721 reverse MW:15090	0.000107898
RPA2788	CDS possible methyltransferase 3161963:3162709 reverse MW:27170	0.000107707
RPA3186	CDS hypothetical protein 3596045:3596395 forward MW:12022	0.000107616
RPA2967	glnA glutamine synthetase I 3360870:3362279 forward MW:52362	0.0001076
RPA4119	CDS hypothetical protein, possible TrbK 4662799:4663185 reverse MW:13696	0.00010757
RPA0355	CDS PTS system permease (IIAMan), nitrogen regulatory IIA protein 384983:385384 reverse MW:14152	0.000107312
RPA1753	CDS conserved hypothetical protein 1960124:1960903 forward MW:29027	0.000107213
RPA3470	CDS putative sugar uptake ABC transporter periplasmic solute-binding protein precursor 3915123:3916448 reverse MW:47933	0.00010719
RPA0751	cysH putative phosphoadenosine phosphosulfate reductase 830974:831714 reverse MW:26536	0.000107137
RPA4329	CDS conserved unknown protein 4880054:4880527 reverse MW:15828	0.000106829
RPA4451	CDS unknown protein 5026213:5027448 forward MW:45526	0.000106806
RPA2738	CDS conserved hypothetical protein 3109261:3109797 forward MW:19755	0.000106786
RPA0244	rpsP, S16 ribosomal protein S16 268667:268987 reverse MW:12149	0.000106728
RPA1798	#N/A	0.000106448
RPA2687	mscL large-conductance mechanosensitive channel 3059852:3060331 forward MW:17004	0.000106392
RPA2353	#N/A	0.000106383
RPA3242	rpmC 50S ribosomal protein L29 3654908:3655117 reverse MW:7981	0.00010636
RPA3136	CDS conserved unknown protein 3542561:3543427 reverse MW:31297	0.00010626
RPA0867	CDS Endoribonuclease L-PSP 963579:963965 reverse MW:13914	0.000106209
RPA0953	xseB possible exodeoxyribonuclease small subunit 1054542:1054793 reverse MW:9273	0.00010615
RPA0236	CDS conserved unknown protein 262334:262747 reverse MW:15578	0.000106144
RPA3164	CDS possible chitooligosaccharide deacetylase 3571310:3572113 forward MW:28885	0.000106039
RPA2467	#N/A	0.0001058
RPA0956	CDS hypothetical protein 1057814:1058290 forward MW:16967	0.000105594
RPA1577	CDS hypothetical protein 1752568:1753539 forward MW:33332	0.00010541
RPA4440	tyrC putative cyclohexadienyl dehydrogenase 5011818:5012759 forward MW:33536	0.000105392
RPA1777	CDS DUF35 1992322:1992735 reverse MW:15397	0.000105286
RPA0435	rbfA putative ribosome-binding factor A 479798:480211 reverse MW:15482	0.000105218
RPA2936	birA putative biotin-protein ligase birA 3320699:3321505 reverse MW:27923	0.000105116
RPA0875	hemZ ferrochelatase 971472:972509 forward MW:38462	0.000105048
RPA4815	htpG heat shock protein HtpG 5438067:5439953 reverse MW:69468	0.000104901
RPA4641	cbbM ribulose-bisphosphate carboxylase form II 5224192:5225577 reverse MW:50485	0.0001049
RPA0816	CDS putative acyl-CoA dehydrogenase 909857:911647 forward MW:63864	0.00010482
RPA3354	CDS hypothetical protein 3794981:3795619 forward MW:20658	0.000104797
RPA1150	CDS putative histidyl-tRNA synthetase 1257854:1259002 reverse MW:40285	0.000104631
RPA3127	CDS NUDIX hydrolase 3535454:3536209 forward MW:27284	0.000104533
RPA4693	CDS putative FMN oxidoreductase 5296118:5297281 reverse MW:42544	0.000104418
RPA4760	CDS unknown protein 5372942:5373475 forward MW:18442	0.000104333
RPA0207	CDS unknown protein 231468:231866 forward MW:13746	0.000104308
RPA0169	ctpA putative periplasmic carboxyl-terminal processing protease 187815:189191 forward MW:48865	0.000104306
RPA3466	CDS 3-ketoacyl-CoA thiolase 3910417:3911586 reverse MW:41057	0.00010428
RPA3190	CDS possible dihydrodipicoline synthase related protein 3602440:3603393 reverse MW:34600	0.000104189
RPA3163	mgtE putative magnesium transporter 3569726:3571147 reverse MW:51622	0.000103996
RPA3861	CDS unknown protein 4362966:4363352 forward MW:12584	0.000103915
RPA3425	CDS Bacterial transferase hexapeptide repeat 3867936:3868466 reverse MW:18181	0.000103901
RPA4771	CDS possible heat shock protein HSP33 5386010:5387011 reverse MW:36398	0.000103772
RPA4194	osmC osmotically inducible protein OsmC 4739575:4740003 reverse MW:14582	0.00010376
RPA2283	CDS putative proteic killer suppression protein {plasmid Rts1) 2585678:2585953 reverse MW:10550	0.000103659
RPA0501	CDS BolA-like protein 556277:556546 forward MW:9553	0.000103641
RPA4148	prsA putative ribose-phosphate pyrophosphokinase 4690358:4691269 forward MW:32265	0.000103517
RPA2853	CDS Proline-rich region 3227227:3228849 reverse MW:57489	0.000103506
RPA0256	CDS putative UROPORPHYRINOGEN-III synthase 280147:280893 forward MW:26604	0.000103453
RPA0198	CDS possible acetate transporter, stationary-phase anti-death (SAD) family 222285:223076 forward MW:28252	0.000103389
RPA4244	CDS conserved unknown protein 4788368:4789204 reverse MW:30363	0.000103365
RPA3930	CDS unknown protein 4436179:4437786 reverse MW:55018	0.00010335
RPA2303	CDS putative 3-hydroxyacyl-CoA dehydrogenase 2610729:2611496 forward MW:26329	0.000103346
RPA0293	gidB putative glucose inhibited division protein B (GidB) 322290:322961 reverse MW:24100	0.00010328
RPA1757	CDS possible oxoacyl carrier protein reductase 1967224:1968003 reverse MW:27014	0.000103277
RPA3095	CDS GTP-binding protein 3501622:3503001 reverse MW:50746	0.000103208
RPA3476	CDS possible energy transducer TonB 3922797:3923591 reverse MW:28187	0.000103185
RPA0437	CDS DUF448 483029:483808 reverse MW:27266	0.000103117
RPA4836	rpsT 30S ribosomal protein S20 5458392:5458658 forward MW:9709	0.000102994
RPA2153	CDS aldehyde dehydrogenase 2423788:2425218 forward MW:50503	0.000102919
RPA3760	hpcC 5-carboxy-2-hydroxymuconate semialdehyde dehydrogenase 4255103:4256644 forward MW:54556	0.000102853
RPA3175	CDS propionyl-CoA carboxylase precursor, biotin carrier protein 3581356:3583371 reverse MW:72945	0.000102852
RPA1578	fpr ferredoxin--NADP+ reductase 1753696:1754469 reverse MW:28788	0.000102821
RPA2437	#N/A	0.000102815
RPA1630	cheB2 chemotaxis methylesterase, CheB2 1811072:1812247 forward MW:40957	0.000102689
RPA0626	dapD 2,3,4,5-tetrahydropyridine-2-carboxylate N-succinyltransferase 693297:694142 reverse MW:29734	0.000102669
RPA3701	metF putative 5,10-methylenetetrahydrofolate reductase 4176861:4177748 forward MW:32336	0.000102655
RPA4227	ureG urease accessory protein UreG 4770066:4770695 reverse MW:22330	0.000102519
RPA0537	CDS coenzyme A transferase 598415:599974 reverse MW:56809	0.000102371
RPA4344	CDS hypothetical protein 4898366:4898599 forward MW:8539	0.000102136
RPA4535	CDS hypothetical protein 5115658:5115945 forward MW:9145	0.000101982
RPA0211	CDS acetyl-CoA synthetase 234927:236879 forward MW:72459	0.000101786
RPA2803	CDS hypothetical protein 3179069:3179392 reverse MW:11737	0.00010169
RPA0932	CDS conserved unknown protein 1032245:1032790 forward MW:19632	0.00010163
RPA1200	CDS possible phosphoglycerate mutase 1310785:1311378 forward MW:21465	0.000101621
RPA2579	CDS hypothetical protein 2933211:2933600 reverse MW:13892	0.000101618
RPA2867	CDS pyruvate dehydrogenase E1 alpha subunit 3244431:3245465 reverse MW:37698	0.000101446
RPA1027	CDS conserved hypothetical protein 1128929:1129846 forward MW:32884	0.000101399
RPA1142	CDS unknown protein 1250132:1250647 forward MW:17872	0.000101396
RPA3409	CDS possible metal-dependent hydrolases 3847917:3849791 reverse MW:67452	0.000101385
RPA1846	CDS unknown protein 2075163:2075897 forward MW:26087	0.000101336
RPA3288	CDS Tyrosine protein kinase:Aminoglycoside phosphotransferase 3707777:3708835 reverse MW:39452	0.000101092
RPA3416	CDS protein with 2 CBS domains 3859338:3859766 reverse MW:15863	0.000100991
RPA2767	rplM, L13 ribosomal protein L13 3139021:3139485 forward MW:17173	0.000100911
RPA3373	CDS hypothetical protein 3813795:3814091 reverse MW:10172	0.000100844
RPA1119	TolA putative TolA 1220421:1221404 forward MW:36247	0.000100512
RPA1186	CDS conserved hypothetical protein 1297866:1298477 forward MW:22341	0.000100484
RPA3033	argE possible acetylornitine deacetylase 3432927:3434207 reverse MW:46433	0.000100372
RPA0433	rpsO ribosomal protein S15 478426:478695 reverse MW:10142	0.000100286
RPA4380	CDS Ribonuclease T2 4933007:4933702 reverse MW:26028	0.000100233
RPA0326	CDS DUF24, predicted transcriptional regulator, related to MarR family 354103:354465 reverse MW:13495	0.000100149
RPA2282	CDS conserved hypothetical protein 2585324:2585635 reverse MW:11430	0.000100021
RPA4739	CDS conserved hypothetical protein 5349996:5352557 reverse MW:92429	9.97777e-05
RPA0267	trx possible thioredoxin 295679:296599 forward MW:32811	9.96563e-05
RPA3403	CDS possible transcriptional regulator, TetR family 3841013:3841645 reverse MW:23140	9.96134e-05
RPA3254	rpsG 30S ribosomal protein S7 3663258:3663728 reverse MW:17688	9.95685e-05
RPA2741	fabH 3-oxoacyl-acyl carrier protein synthase III 3111680:3112657 forward MW:34575	9.95171e-05
RPA0707	cutA putative periplasmic divalent cation resistance protein CutA 780032:780355 reverse MW:11861	9.93619e-05
RPA0322	gshB putative glutathione synthetase 350318:351259 reverse MW:34553	9.91324e-05
RPA0753	cysN putative CysN/CysC bifunctional enzyme, ATP-sulfurylase large subunit and adenylyl sulfate kinase 832905:834815 forward MW:67736	9.91001e-05
RPA4361	CDS conserved hypothetical protein 4911395:4912003 forward MW:20820	9.90819e-05
RPA4700	ligI 2-pyrone-4,6-dicarboxylic acid hydrolase 5303694:5304608 forward MW:34470	9.90273e-05
RPA4466	soxZ2 putative sulfur oxidation protein soxZ 5041640:5041969 reverse MW:12256	9.89307e-05
RPA0175	atpC putative H+-transporting ATP synthase epsilon chain. 194253:194660 reverse MW:14258	9.84244e-05
RPA2703	parC DNA topoisomerase IV subunitA 3072963:3075224 forward MW:83967	9.82829e-05
RPA1489	CDS two-component transcriptional regulator, LuxR family 1652068:1652739 reverse MW:23856	9.80965e-05
RPA4180	pntB nicotinamide nucleotide transhydrogenase, subunit beta 4723562:4724965 reverse MW:48113	9.79953e-05
RPA4208	CDS SCP-like extracellular protein 4751539:4752054 reverse MW:18110	9.78758e-05
RPA1092	CDS Carboxymuconolactone decarboxylase 1197405:1197776 forward MW:12945	9.77886e-05
RPA3084	dnaB replicative DNA helicase (dnaB) 3488450:3489946 forward MW:54629	9.77421e-05
RPA1666	hemN1 putative coproporphyrinogen oxidase III 1850616:1851965 reverse MW:49338	9.77248e-05
RPA1599	CDS conserved hypothetical protein 1779285:1779647 reverse MW:13269	9.76931e-05
RPA0434	truB putative tRNA pseudouridine 55 synthase 478698:479798 reverse MW:39249	9.76133e-05
RPA0543	CDS unknown protein 606652:607179 forward MW:18483	9.757e-05
RPA0450	CDS transcriptional regulator, FUR family; probable FUR protein 496807:497238 reverse MW:16719	9.74752e-05
RPA2959	lon ATP-dependent protease Lon 3349571:3352003 reverse MW:89360	9.7436e-05
RPA1514	hemF putative coproporphyrinogen III oxidase precursor 1682058:1682969 forward MW:33661	9.73479e-05
RPA2983	CDS hypothetical protein 3379718:3380197 forward MW:16502	9.73234e-05
RPA4791	CDS two-component transcriptional regulator, winged helix family 5409117:5409857 forward MW:26966	9.73112e-05
RPA4418	CDS conserved unknown protein 4978268:4978483 forward MW:7116	9.72499e-05
RPA2593	ntrC nitrogen assimilation regulatory protein ntrC Response regulator 2948404:2949846 forward MW:52855	9.72112e-05
RPA4272	CDS conserved unknown protein 4820269:4820985 forward MW:26110	9.72007e-05
RPA1287	dnaG putative DNA primase 1404459:1406468 forward MW:73013	9.70801e-05
RPA3490	hflC putative hflC protein 3940220:3941146 reverse MW:33979	9.70077e-05
RPA3114	CDS SEC-C motif 3518087:3518473 forward MW:14638	9.6932e-05
RPA0367	rpoH RNA polymerase sigma 32 subunit, RpoH, stress response sigma factor 397207:398106 reverse MW:33874	9.68536e-05
RPA2727	ribC riboflavin synthase alpha chain 3097004:3097612 forward MW:21515	9.68138e-05
RPA2674	CDS quinone oxidoreductase 3047516:3048490 forward MW:34876	9.68135e-05
RPA4648	CDS possible ABC transporter binding protein component 5232963:5234051 reverse MW:39941	9.672e-05
RPA0063	cmk cytidylate monophosphate kinase 69377:70015 forward MW:22546	9.66117e-05
RPA0216	sdhB succinate dehydrogenase iron-sulfur protein subunit 241162:241944 reverse MW:29531	9.65325e-05
RPA4029	CDS possible branched-chain amino acid ABC transport system substrate-binding protein 4558688:4559866 reverse MW:41548	9.65192e-05
RPA4503	CDS conserved hypothetical protein 5081408:5081668 reverse MW:9417	9.65078e-05
RPA3511	CDS ErfK/YbiS/YcfS/YnhG 3963779:3964549 forward MW:27901	9.63605e-05
RPA4743	argH argininosuccinate lyase, (ASAL) 5354942:5356339 reverse MW:50714	9.62748e-05
RPA1521	bchC 2-desacetyl-2-hydroxyethyl bacteriochlorophyllide a dehydrogenase 1689269:1690207 forward MW:33255	9.6125e-05
RPA0603	ubiG putative 3-demethylubiquinone-9 3-methyltransferase 669548:670330 reverse MW:28958	9.5997e-05
RPA3287	CDS putative 3-oxoacyl-acyl carrier protein reductase 3706645:3707430 forward MW:26816	9.58092e-05
RPA1786	CDS putative 3-hydroxybutyryl-CoA dehydratase 2001366:2002172 forward MW:28495	9.57685e-05
RPA0823	CDS Apple domain:N/apple PAN 920542:921093 forward MW:20032	9.57117e-05
RPA0053	CDS conserved hypothetical protein 59691:59957 reverse MW:9239	9.56628e-05
RPA0526	rpmF, L32 50S ribosomal protein L32 586522:586704 forward MW:6993	9.56572e-05
RPA2865	CDS conserved unknown protein 3242662:3242958 reverse MW:11042	9.55975e-05
RPA3743	CDS possible phytoene synthase-related protein 4232632:4233510 reverse MW:32830	9.55445e-05
RPA3818	purL phosphoribosylformylglycinamidine synthase I 4315019:4315720 reverse MW:24919	9.55195e-05
RPA0253	CDS DUF589 277390:277803 reverse MW:15223	9.54664e-05
RPA2728	ribE riboflavin synthase, beta chain 3097743:3098234 forward MW:17087	9.54557e-05
RPA0958	CDS putative acyl-CoA dehydrogenase 1059297:1061078 reverse MW:62131	9.54163e-05
RPA3273	rplK 50S ribosomal protein L11 3691207:3691635 reverse MW:15471	9.5319e-05
RPA0233	CDS putative Citrate lyase beta chain (acyl lyase subunit) (citE) 258147:259025 forward MW:31312	9.51201e-05
RPA2464	#N/A	9.49281e-05
RPA2584	CDS possible glyoxalase 2940486:2940872 forward MW:13952	9.49043e-05
RPA4504	CDS acetyl-CoA synthetase 5081847:5083757 reverse MW:69381	9.48135e-05
RPA3778	CDS putative cytochrome p450-like enzyme 4274767:4275987 forward MW:44208	9.47563e-05
RPA4657	kduD putative 2-keto-3-deoxygluconate dehydrogenase 5243582:5244328 forward MW:26709	9.47283e-05
RPA3596	CDS hypothetical protein 4058884:4060089 reverse MW:43359	9.46831e-05
RPA3482	CDS putative membrane protein 3929016:3930239 forward MW:42852	9.45908e-05
RPA1265	fliG putative flagellar motor switch protein 1386941:1388029 forward MW:40261	9.45358e-05
RPA4081	CDS possible pilus assembly protein cpaB 4618593:4619405 reverse MW:28831	9.44942e-05
RPA3034	CDS unknown protein 3434340:3434603 forward MW:9316	9.43997e-05
RPA4469	CDS conserved unknown protein 5043493:5044236 forward MW:26643	9.4303e-05
RPA0921	CDS possible flagellar motor protein MotB 1023394:1024419 reverse MW:37853	9.42758e-05
RPA1028	moaB molybdopterin biosynthesis, protein B 1129985:1130533 forward MW:19836	9.42041e-05
RPA3096	#N/A	9.42e-05
RPA0429	katG catalase/peroxidase 470517:472727 reverse MW:80870	9.41498e-05
RPA2587	lipA2 lipoic acid synthetase 2942590:2943549 forward MW:35108	9.4036e-05
RPA0325	CDS conserved unknown protein 352886:354085 forward MW:40668	9.38288e-05
RPA4383	CDS conserved unknown protein 4934735:4935268 forward MW:18894	9.38207e-05
RPA4434	CDS MOSC domain 5005622:5006410 forward MW:28284	9.36807e-05
RPA2028	CDS conserved hypothetical protein 2284104:2284685 forward MW:21868	9.34342e-05
RPA4179	CDS conserved unknown protein 4723009:4723383 forward MW:13394	9.33098e-05
RPA2576	#N/A	9.30814e-05
RPA0055	ugpC ATP-binding component of sn-glycerol 3-phosphate transport system 60587:61678 reverse MW:38712	9.2986e-05
RPA3532	murD UDP-N-acetylmuramoylalanine-D-glutamate ligase 3994412:3995821 reverse MW:49063	9.28699e-05
RPA4667	coxL, cutL putative carbon-monoxide dehydrogenase large subunit 5262537:5264891 forward MW:83925	9.27417e-05
RPA4645	cbbF fructose-1,6-bisphosphatase 5229746:5230777 reverse MW:36633	9.25496e-05
RPA4371	mutL DNA mismatch repair protein MutL 4920918:4922705 reverse MW:64360	9.25268e-05
RPA0840	mpp putative protease 934551:935840 forward MW:46352	9.24738e-05
RPA2590	ispD 4-diphosphocytidyl-2C-methyl-D-erythritol synthase:YgbB 2944754:2945950 reverse MW:41660	9.24731e-05
RPA3763	ilvB putative acetolactate synthase large subunit 4258850:4260475 forward MW:57644	9.23685e-05
RPA1120	TolB putative tolB protein precursor, periplasmic protein involved in the tonb-independent uptake of group A colicins 1221477:1222811 forward MW:48348	9.21785e-05
RPA1004	#N/A	9.21163e-05
RPA3680	CDS possible pilus assembly protein cpaE 4152297:4153568 forward MW:45209	9.20108e-05
RPA0139	CDS methyl-accepting chemotaxis receptor/sensory transducer 157930:160131 reverse MW:77029	9.18836e-05
RPA2121	CDS conserved unknown protein 2384250:2384453 reverse MW:7285	9.18014e-05
RPA4214	CDS conserved hypothetical protein 4757362:4757676 reverse MW:10704	9.17496e-05
RPA2689	CDS possible thiol-specific antioxidant related protein 3060865:3061443 forward MW:20763	9.17023e-05
RPA3881	CDS conserved unknown protein 4380519:4381532 reverse MW:35422	9.16852e-05
RPA0538	#N/A	9.15577e-05
RPA4327	CDS transcriptional regulator, XRE family 4877353:4877622 reverse MW:9447	9.15553e-05
RPA4269	CDS ribonuclease H 4817500:4817967 reverse MW:17289	9.14869e-05
RPA0613	CDS NUDIX hydrolase 680822:681754 reverse MW:33692	9.13489e-05
RPA3071	CDS DUF175 3475897:3477153 reverse MW:45213	9.1134e-05
RPA0045	CDS putative NADH dehydrogenase (ubiquinone) 1 alpha subcomplex 51116:52081 reverse MW:33871	9.09019e-05
RPA0291	parB1 chromosome partitioning protein, ParB 320345:321235 reverse MW:32294	9.08159e-05
RPA4688	CDS possible inner mitochondrial membrane protein Sco1p 5291468:5292067 reverse MW:21777	9.08154e-05
RPA4463	CDS possible cytochrome 5037696:5038451 reverse MW:26706	9.07737e-05
RPA3043	aspS aspartate-tRNA ligase 3443227:3445002 reverse MW:66654	9.07064e-05
RPA3038	CDS ErfK/YbiS/YcfS/YnhG 3437018:3438631 forward MW:56907	9.06168e-05
RPA2491	argC N-acetylglutamate semialdehyde dehydrogenase 2832078:2833073 forward MW:34521	9.04967e-05
RPA1246	CDS conserved unknown protein 1363800:1364501 forward MW:24670	9.04771e-05
RPA2905	glnS glutaminyl-tRNA synthetase 3282795:3284477 reverse MW:63661	9.02664e-05
RPA0073	trxA thioredoxin 79484:79804 reverse MW:11253	9.01297e-05
RPA4090	CDS conserved hypothetical protein 4631838:4632479 reverse MW:21768	9.00881e-05
RPA2191	CDS DUF188 2464730:2465206 reverse MW:16962	9.00728e-05
RPA3687	CDS putative MutT/ADP-ribose pyrophosphatase 4160153:4160791 reverse MW:23203	9.00499e-05
RPA4152	fbpA periplasmic iron binding protein FbpA precursor 4694801:4695811 forward MW:36170	8.99856e-05
RPA4809	CDS putative ABC transporter, ATP-binding protein 5430178:5430831 forward MW:23357	8.99124e-05
RPA1572	CDS putative carbon-monoxide dehydrogenase large subunit 1747205:1749535 forward MW:81725	8.98159e-05
RPA2963	CDS hypothetical protein 3356681:3357154 reverse MW:17365	8.97761e-05
RPA3520	CDS Protein of unknown function UPF0169 3978897:3979805 reverse MW:33633	8.96701e-05
RPA0028	purH bifunctional purine biosynthesis protein 31989:33581 reverse MW:55969	8.96648e-05
RPA0043	CDS possible glutathione S-transferase 49368:50060 reverse MW:26063	8.9628e-05
RPA3651	CDS Ku domain 4124924:4125805 forward MW:32802	8.95582e-05
RPA0051	CDS putative sigma-54 modulation protein 57746:58351 forward MW:21946	8.94438e-05
RPA1797	CDS conserved hypothetical protein 2015733:2017013 reverse MW:43763	8.92501e-05
RPA3696	CDS transcriptional regulator, TetR family 4171164:4171790 reverse MW:22481	8.90432e-05
RPA3381	CDS Hpt domain 3822179:3822769 forward MW:20888	8.90107e-05
RPA0371	metB putative cystathionine gamma-lyase 405749:406933 reverse MW:42189	8.89996e-05
RPA2293	CDS hypothetical protein 2599302:2599898 reverse MW:22169	8.87535e-05
RPA3065	pdxA pyridoxal phosphate biosynthetic protein PdxA 3469954:3470967 forward MW:34927	8.86039e-05
RPA2660	glmS glucosamine-fructose-6-phosphate aminotransferase 3027638:3029464 forward MW:65642	8.85538e-05
RPA1197	CDS conserved hypothetical protein 1307959:1308369 forward MW:14500	8.83876e-05
RPA3706	nasT putative two-component response regulator:antitermination factor NasT 4185092:4185676 forward MW:21640	8.83252e-05
RPA0258	CDS unknown protein 282363:284060 forward MW:60386	8.82995e-05
RPA1067	tag possible 3-methyladenine DNA glycosylase I 1177191:1177847 reverse MW:24145	8.81266e-05
RPA2507	CDS possible haloacid dehalogenase 2849176:2849901 forward MW:26732	8.80567e-05
RPA1198	CDS putative heat shock protein DnaJ 1308489:1309457 forward MW:34180	8.80533e-05
RPA1451	CDS unknown protein 1611539:1612492 forward MW:34855	8.78775e-05
RPA2155	ilvD3 dihydroxy-acid dehydratase 2426865:2428571 forward MW:60025	8.78495e-05
RPA0075	CDS conserved hypothetical protein 83383:86532 reverse MW:114172	8.7606e-05
RPA3817	purB adenylosuccinate lyase 4313465:4314772 forward MW:48906	8.75979e-05
RPA4701	ligA Protocatechuate 4,5-dioxygenase, alpha chain 5304715:5305104 forward MW:14674	8.75433e-05
RPA1181	CDS Haloacid dehalogenase-like hydrolase 1289758:1290612 forward MW:31466	8.75224e-05
RPA4138	#N/A	8.74176e-05
RPA2654	#N/A	8.72434e-05
RPA3770	CDS conserved unknown protein 4265634:4266137 reverse MW:18046	8.71663e-05
RPA0306	hslU heat shock protein HslU, proteasome-related ATPase subunit 335995:337296 reverse MW:47489	8.71393e-05
RPA2642	CDS transcriptional regulator, LysR family 3006354:3007244 forward MW:33183	8.70932e-05
RPA0939	CDS possible thiamine-phosphate pyrophosphorylase 1039233:1039892 reverse MW:22550	8.69416e-05
RPA1267	fliY putative flagellar motor switch protein 1388673:1389020 forward MW:12241	8.68787e-05
RPA3745	CDS unknown protein 4234344:4234847 forward MW:16958	8.68786e-05
RPA1983	gor putative glutathione reductase 2232249:2233634 forward MW:49426	8.68571e-05
RPA2135	CDS sensor histidine kinase with a response regulator receiver domain 2398973:2401096 reverse MW:77273	8.66373e-05
RPA0091	CDS hypothetical protein 103287:103628 reverse MW:11250	8.65585e-05
RPA0221	matB malonyl CoA synthetase 246248:247759 reverse MW:54453	8.64664e-05
RPA1126	ftsH metalloprotease (cell division protein) FtsH 1229602:1231518 forward MW:69829	8.64576e-05
RPA2022	CDS specialized acyl carrier protein 2277156:2277437 reverse MW:10228	8.64462e-05
RPA2580	CDS possible protein-L-isoaspartate O-methyltransferase 2934119:2934784 forward MW:24367	8.62982e-05
RPA4187	CDS two component sigma-54-dependent transcriptional regulator, Fis family 4730298:4731785 forward MW:53715	8.62324e-05
RPA1515	CDS conserved unknown protein 1683019:1683855 reverse MW:29194	8.62178e-05
RPA2521	CDS hypothetical protein 2862192:2862401 forward MW:7958	8.61959e-05
RPA0076	CDS Nucleotidyl transferase 86608:87330 reverse MW:25988	8.60725e-05
RPA3493	thyA thymidylate synthase 3942978:3943772 reverse MW:29662	8.57932e-05
RPA3232	rpmD ribosomal protein L30 3650679:3650873 reverse MW:7224	8.5779e-05
RPA3167	CDS conserved hypothetical protein 3574085:3574546 forward MW:17366	8.57784e-05
RPA2438	#N/A	8.57356e-05
RPA1645	CDS unknown protein 1829694:1829921 reverse MW:8009	8.53849e-05
RPA1664	CDS Glyoxalase/Bleomycin resistance protein/dioxygenase domain 1849361:1849903 reverse MW:20106	8.53201e-05
RPA1146	CDS conserved unknown protein 1253883:1254737 reverse MW:29041	8.53154e-05
RPA3669	CDS putative urea short-chain amide or branched-chain amino acid uptake ABC transporter periplasmic solute-binding protein precursor 4142166:4143488 reverse MW:48065	8.5248e-05
RPA2513	efp elongation factor P 2856053:2856619 reverse MW:20717	8.51661e-05
RPA0983	CDS possible phthalate dioxygenase 1085284:1086642 forward MW:50794	8.51053e-05
RPA3741	CDS putative oxidoreductase 4230540:4231796 reverse MW:43828	8.49795e-05
RPA4261	nuoE2 NADH-ubiquinone dehydrogenase chain E 4807554:4808042 reverse MW:16493	8.48043e-05
RPA4260	nuoF2 NADH-ubiquinone dehydrogenase chain F 4806271:4807557 reverse MW:45342	8.4762e-05
RPA4025	CDS putative branched-chain amino acid ABC transport system ATP-binding protein 4555160:4555876 reverse MW:25337	8.46544e-05
RPA3540	CDS putative cell filamentation protein 4005202:4005771 reverse MW:21494	8.45877e-05
RPA2468	#N/A	8.449e-05
RPA3445	CDS probable acetyl-CoA synthetase 3886503:3888224 reverse MW:62539	8.44744e-05
RPA0479	fabG1 possible 3-oxoacyl-acyl carrier protein reductase 529346:530128 reverse MW:26995	8.43507e-05
RPA3619	vanA putative vanillate O-demethylase oxygenase, iron-sulfur subunit 4082101:4083144 forward MW:39031	8.4198e-05
RPA2202	CDS SUN-family protein, putative RNA methyltransferase 2478589:2479890 forward MW:45798	8.40628e-05
RPA2583	valS valyl-tRNA synthetase 2937609:2940482 forward MW:107230	8.39396e-05
RPA4206	CDS D-beta-hydroxybutyrate dehydrogenase 4749468:4750256 reverse MW:27536	8.35315e-05
RPA3791	CDS probable transcriptional regulator, TetR family 4289330:4290046 reverse MW:25498	8.34672e-05
RPA2504	HDH putative homoserine dehydrogenase 2846167:2847492 forward MW:46114	8.33739e-05
RPA3067	CDS putative NAD-dependent alcohol dehydrogenase 3471844:3472902 forward MW:37794	8.32675e-05
RPA1463	ilvD2 dihydroxy-acid dehydratase 1621994:1623850 forward MW:65722	8.29768e-05
RPA1648	CDS membrane permeases, predicted cation efflux pumps 1831520:1832782 forward MW:44747	8.28469e-05
RPA0230	asdB aspartate-semialdehyde dehydrogenase 255445:256479 forward MW:37476	8.24708e-05
RPA4015	ahcY S-adenosyl L-homocysteine hydrolase 4543091:4544500 reverse MW:51700	8.23109e-05
RPA3507	CDS Protein of unknown function UPF0150 3960833:3961117 forward MW:9946	8.21015e-05
RPA2772	rlpA2 rare lipoprotein A 3143257:3144204 forward MW:33430	8.18643e-05
RPA2692	rnpO RNA polymerase omega subunit 3063234:3063626 forward MW:14368	8.18564e-05
RPA0981	CDS sensor histidine kinase with multiple PAS and a response regulator receiver domain 1081721:1084108 forward MW:87807	8.18346e-05
RPA0425	fabA 3-hydroxydecanoyl-acyl carrier protein dehydrase 466798:467325 forward MW:19385	8.18339e-05
RPA0178	atpA putative H+-transporting ATP synthase alpha chain. 197295:198827 reverse MW:55178	8.11434e-05
RPA4325	aroE putative shikimate 5-dehydrogenase 4874622:4875458 reverse MW:29554	8.10633e-05
RPA4370	ilvE putative branched-chain amino acid aminotransferase 4919559:4920671 forward MW:40119	8.1e-05
RPA0933	CDS putative protease, putative 1032794:1033771 forward MW:35195	8.09737e-05
RPA2279	CDS unknown protein 2580448:2583054 reverse MW:96485	8.09678e-05
RPA0413	CDS putative methylenetetrahydrofolate dehydrogenase 456520:457407 reverse MW:30536	8.09162e-05
RPA0852	CDS two-component transcriptional regulator, LuxR family 944214:944891 forward MW:24190	8.06919e-05
RPA1535	cycA cytochrome c2 1703088:1703507 reverse MW:14633	8.05664e-05
RPA1495	#N/A	8.05301e-05
RPA3906	CDS unknown protein 4409685:4409966 forward MW:10059	8.05183e-05
RPA3471	CDS ABC transporter, ATP-binding protein 3916525:3917589 reverse MW:38552	8.03265e-05
RPA0461	gabD1 succinate-semialdehyde dehydrogenase 508060:509553 forward MW:52773	8.02143e-05
RPA1791	CDS branched-chain amino acid transport system ATP-binding protein 2007080:2007799 reverse MW:25355	8.02122e-05
RPA0041	CDS conserved unknown protein 47263:48048 forward MW:28350	8.01632e-05
RPA4468	CDS conserved unknown protein 5042658:5043479 forward MW:30383	8.00939e-05
RPA3635	gnd 6-phosphogluconate dehydrogenase 4097820:4098860 forward MW:37809	7.98936e-05
RPA4519	CDS unknown protein 5100464:5101675 reverse MW:44529	7.96749e-05
RPA3203	pccB propionyl-CoA carboxylase beta chain 3618197:3619729 reverse MW:56070	7.96685e-05
RPA4572	htrA/degQ/degS putative serine protease htrA/degQ/degS family 5152730:5154292 reverse MW:53919	7.9668e-05
RPA3605	CDS trans-aconitate methyltransferase 4068598:4069368 reverse MW:28758	7.95655e-05
RPA4768	CDS conserved hypothetical protein 5383250:5384029 reverse MW:28095	7.92784e-05
RPA0909	wrbA Trp repressor binding protein 1010498:1011097 reverse MW:20793	7.92638e-05
RPA3430	CDS possible hydrolase 3871208:3871963 reverse MW:27180	7.92235e-05
RPA3328	CDS possible transcriptional regulator, XRE family 3755628:3756044 reverse MW:15532	7.91925e-05
RPA3138	CDS putative glycerophosphoryl diester phosphodiesterase 3544187:3544933 forward MW:27578	7.91504e-05
RPA4692	CDS unknown protein 5295550:5295927 forward MW:13564	7.9115e-05
RPA0897	#N/A	7.90797e-05
RPA2105	CDS non-heme chloroperoxidase 2365285:2366127 reverse MW:30652	7.88048e-05
RPA2656	CDS hypothetical protein 3021706:3022284 reverse MW:20239	7.87044e-05
RPA2005	CDS ABC transporter, fused ATPase and permease domain 2257299:2259254 forward MW:72099	7.84083e-05
RPA1212	CDS Alpha/beta hydrolase fold 1325781:1326776 reverse MW:36657	7.83542e-05
RPA4673	cphA1 putative beta lactamase precursor 5270840:5271793 reverse MW:34975	7.80991e-05
RPA2740	plsX fatty acid/phospholipid synthesis protein 3110622:3111683 forward MW:37469	7.79513e-05
RPA3654	CDS putative molybdopterin-guanine dinucleotide biosynthesis protein A 4126878:4127498 forward MW:21766	7.78067e-05
RPA4372	CDS Class I peptide chain release factor domain 4922941:4923360 reverse MW:15436	7.77474e-05
RPA4346	CDS putative acetyl-CoA acyltransferase 4899588:4900841 reverse MW:43835	7.74577e-05
RPA1528	pufM photosynthetic reaction center M protein 1696116:1697039 forward MW:34429	7.7307e-05
RPA0314	hisE1 putative phosphoribosyl-ATP pyrophosphatase 342058:342381 forward MW:11670	7.72749e-05
RPA3215	CDS putative nitroreductase 3631787:3632464 forward MW:25110	7.70682e-05
RPA2450	#N/A	7.69186e-05
RPA4213	CDS sulfite reductase hemoprotein subunit 4755696:4757351 reverse MW:61125	7.68726e-05
RPA4077	CDS ATPase, ParA type 4616307:4616981 reverse MW:23979	7.67625e-05
RPA0470	CDS perplasmic binding protein of ABC transporter 518032:519174 reverse MW:41705	7.63668e-05
RPA3707	CDS possible nitrate transporter component, nrtA 4185673:4186833 forward MW:41053	7.59975e-05
RPA0715	cobW putative cobalamin synthesis protein cobW 785618:786622 forward MW:35110	7.59677e-05
RPA4578	CDS Basic membrane lipoprotein 5159212:5160309 forward MW:39678	7.57943e-05
RPA4378	CDS maltose O-acetyltransferase 4931347:4931919 reverse MW:19966	7.57045e-05
RPA1009	CDS possible cytochrome P450 1110510:1111697 forward MW:44011	7.55864e-05
RPA4320	lldA L-lactate dehydrogenase 4870306:4871445 forward MW:41483	7.5552e-05
RPA0936	CDS possible transcriptional regulator, TetR family 1036631:1037203 forward MW:20614	7.53591e-05
RPA2950	nuoC NADH-ubiquinone dehydrogenase chain C 3335740:3336354 reverse MW:23141	7.52568e-05
RPA3663	ureA urease gamma subunit 4136029:4136331 reverse MW:11088	7.50366e-05
RPA0906	CDS putative N-formylglutamate amidohydrolase 1007978:1008865 reverse MW:33217	7.49968e-05
RPA0776	CDS possible gamma-glutamyltranspeptidase precursor 859102:860694 reverse MW:56468	7.49502e-05
RPA4402	CDS hypothetical protein 4958088:4958396 forward MW:10497	7.47242e-05
RPA1969	yjbN NifR3/Smm1 family protein 2218343:2219338 forward MW:36248	7.46646e-05
RPA3639	cof Cof-subfamily: Cof-like hydrolase 4101767:4102585 forward MW:29401	7.44604e-05
RPA3973	CDS cytochrome c556 4491254:4491703 reverse MW:16148	7.44032e-05
RPA2344	CDS conserved unknown protein 2656394:2657014 reverse MW:22287	7.41837e-05
RPA2471	#N/A	7.40937e-05
RPA1532	bchP geranylgeranyl reductase 1700963:1702168 forward MW:44012	7.39077e-05
RPA1542	bchN protochlorophyllide reductase subunit BchN 1709968:1711257 forward MW:46835	7.35562e-05
RPA2683	dur1 DUF213 3056737:3057465 reverse MW:26154	7.34509e-05
RPA3600	bfr bacterioferritin 4064442:4064924 reverse MW:18850	7.32483e-05
RPA0427	CDS enoyl-acyl carrier protein reductase 468789:469598 forward MW:28524	7.30389e-05
RPA3124	TopA DNA topoisomerase I 3529873:3532608 forward MW:98943	7.25372e-05
RPA1263	CDS putative II.1 protein 1384843:1385118 forward MW:10285	7.21588e-05
RPA1730	CDS possible hydrolase 1935263:1936486 reverse MW:43287	7.20465e-05
RPA3766	paaC phenylacetic acid degradation protein paaC 4262260:4263036 reverse MW:28917	7.17839e-05
RPA4642	cbbA fructose-bisphosphate aldolase 5225636:5226721 reverse MW:39341	7.17642e-05
RPA3641	malQ putative 4-alpha-glucanotransferase 4104395:4106347 reverse MW:72267	7.16522e-05
RPA3729	CDS hippurate hydrolase 4213681:4214853 reverse MW:41534	7.15102e-05
RPA0854	hemO 5-aminolevulinic acid synthase (ALAS) 948749:949978 reverse MW:44754	7.13945e-05
RPA2714	CDS putative long-chain-fatty-acid--CoA ligase 3086173:3087738 forward MW:56363	7.12357e-05
RPA3786	CDS unknown protein 4285121:4285378 forward MW:9335	7.11847e-05
RPA4424	CDS Beta-lactamase-like 4984072:4984920 forward MW:31117	7.08628e-05
RPA1759	CDS Tyrosine protein kinase:Aminoglycoside phosphotransferase 1968979:1969974 forward MW:36113	7.07449e-05
RPA4798	CDS putative acyl-CoA dehydrogenase 5415801:5416940 reverse MW:39968	7.06671e-05
RPA0843	atpF1 putative Fo ATP synthase B chain 937373:937864 reverse MW:17586	7.06658e-05
RPA0222	CDS Beta-Ig-H3/Fasciclin domain 248034:248609 forward MW:19764	7.06176e-05
RPA3174	CDS conserved unknown protein 3580483:3581349 reverse MW:30188	7.05718e-05
RPA2837	lppB Peptidoglycan-binding LysM:Peptidase M23/M37 3212596:3214011 reverse MW:48714	7.03402e-05
RPA0842	CDS conserved unknown protein 936587:937240 forward MW:22834	7.0284e-05
RPA2181	CDS possible metE (5-methyltetrahydropteroyltriglutamate-homocysteine methyltransferase) 2454971:2455993 reverse MW:37454	7.00478e-05
RPA1506	bchI putative Mg chelatase subunit Bchl 1672126:1673148 forward MW:37203	7.00162e-05
RPA3548	CDS possible serine protease/outer membrane autotransporter 4013663:4016911 reverse MW:107610	6.99869e-05
RPA0873	CDS conserved hypothetical protein 969333:969986 forward MW:23900	6.99249e-05
RPA3887	flgC flagellar basal-body rod protein flgC 4387359:4387784 reverse MW:15401	6.96776e-05
RPA0945	cbbT2 transketolase 1044331:1046316 reverse MW:70382	6.95675e-05
RPA0263	CDS Protein of unknown function UPF0047 289865:290287 reverse MW:15967	6.94352e-05
RPA4506	CDS putative short-chain alcohol dehydrogenase 5084870:5085673 reverse MW:27872	6.93239e-05
RPA3261	hmrR heavy metal resistance transcriptional regulator Hmrr, MerR family 3671069:3671470 forward MW:14993	6.93143e-05
RPA4749	etfA electron transfer flavoprotein alpha-subunit, (ETFLS) 5360445:5361389 reverse MW:32417	6.91476e-05
RPA0460	CDS putative esterase 506145:507332 reverse MW:42722	6.85342e-05
RPA2540	hmgL 3-hydroxy-3-methylglutaryl-CoA lyase 2881000:2881905 forward MW:31410	6.85163e-05
RPA3199	CDS unknown protein 3613121:3613669 reverse MW:20008	6.82165e-05
RPA0582	CDS conserved unknown protein 645175:645603 forward MW:16058	6.80789e-05
RPA2948	fkbM possible methyltransferase, FkbM family 3333512:3334483 reverse MW:35248	6.80477e-05
RPA1618	ilvX putative acetolactate synthase large subunit 1798909:1800453 forward MW:53599	6.80243e-05
RPA1782	CDS TrapT family, dctP subunit, C4-dicarboxylate periplasmic binding protein 1997376:1998386 forward MW:37078	6.80104e-05
RPA2065	nosL putative nosL (possibly a disulfide isomerase) 2327762:2328313 forward MW:19369	6.79592e-05
RPA3714	pimC pimeloyl-CoA dehydrogenase (large subunit) 4193874:4195064 reverse MW:44541	6.78986e-05
RPA4304	CDS conserved hypothetical protein 4852302:4853657 forward MW:49430	6.77968e-05
RPA2560	aapJ-1 ABC transporter, periplasmic amino acid binding protein aapJ-1 2907057:2908073 forward MW:36524	6.77454e-05
RPA3169	lipB lipoate biosynthesis protein B 3575128:3575865 forward MW:26792	6.76947e-05
RPA3538	#N/A	6.76863e-05
RPA1970	CDS conserved hypothetical protein 2219352:2219888 reverse MW:18657	6.72499e-05
RPA4311	CDS methyl-accepting chemotaxis sensory transducer 4861753:4863057 reverse MW:44029	6.7229e-05
RPA3827	CDS conserved hypothetical protein 4322038:4322361 forward MW:11719	6.72076e-05
RPA0916	CDS conserved unknown protein 1018985:1019176 forward MW:7041	6.70261e-05
RPA3931	flgK2 possible flagellar hook-associated protein 1 FlgK 4437795:4439666 reverse MW:64722	6.6999e-05
RPA2031	ilvI acetolactate synthase (large subunit) 2286918:2288696 forward MW:64487	6.69829e-05
RPA4738	CDS response regulator receiver (CheY-like protein) 5349417:5349797 forward MW:13486	6.67836e-05
RPA2742	himA integration host factor alpha subunit 3112791:3113147 forward MW:12834	6.67578e-05
RPA4824	CDS conserved hypothetical protein 5448369:5448743 reverse MW:14414	6.67175e-05
RPA3297	CDS possible branched-chain amino acid transport system substrate-binding protein 3717617:3718969 reverse MW:48306	6.64186e-05
RPA1298	CDS putative 3-oxoacyl-acyl carrier protein synthase III 1417955:1419070 reverse MW:40270	6.63959e-05
RPA2779	CDS possible hydrolase 3150759:3151562 forward MW:29330	6.62974e-05
RPA0511	CDS PpiC-type peptidyl-prolyl cis-trans isomerase 568058:568993 forward MW:33354	6.61654e-05
RPA4736	ftsE putative cell division ATP-binding protein FtsE, ABC type transporter 5347658:5348317 reverse MW:24472	6.61332e-05
RPA3637	pgl putative 6-phosphogluconolactonase 4100374:4101111 forward MW:26495	6.60425e-05
RPA4394	aceA isocitrate lyase 4946355:4947989 reverse MW:60704	6.57257e-05
RPA1758	CDS putative enoyl-CoA hydratase paaG 1968171:1968971 forward MW:28971	6.56361e-05
RPA4436	CDS conserved hypothetical protein 5007582:5008277 reverse MW:26074	6.56122e-05
RPA4786	rhlG putative beta-ketoacyl reductase 5401842:5402648 forward MW:28140	6.53179e-05
RPA2716	CDS conserved hypothetical protein 3088824:3089051 forward MW:8314	6.50853e-05
RPA1765	CDS putative enoyl-CoA hydratase 1976145:1976957 forward MW:28773	6.49318e-05
RPA4216	glcB malate synthase G 4759508:4761682 forward MW:78627	6.46134e-05
RPA3499	CDS conserved unknown protein 3949002:3949538 forward MW:19536	6.44651e-05
RPA3799	CDS DUF182 4296633:4296959 reverse MW:11293	6.43542e-05
RPA3956	CDS ferredoxin 4468165:4468485 reverse MW:11488	6.40947e-05
RPA4818	CDS conserved hypothetical protein 5442079:5442417 reverse MW:12866	6.40656e-05
RPA4178	CDS conserved unknown protein 4722518:4722805 reverse MW:10402	6.39841e-05
RPA0655	badR Benzoate anaerobic degradation transcriptional regulator BadR, MarR family 723271:723798 forward MW:19519	6.3902e-05
RPA4729	rocF putative arginase 5340028:5341011 forward MW:34835	6.38916e-05
RPA1037	CDS possible electron transfer flavoprotein dehydrogenases 1139064:1140722 forward MW:59954	6.37868e-05
RPA0334	dnaJ heat shock protein DnaJ (40) 362864:364003 forward MW:40992	6.36662e-05
RPA3872	CDS conserved hypothetical protein 4371720:4372349 forward MW:21696	6.35098e-05
RPA0865	CDS homospermidine synthase 961340:962770 reverse MW:53002	6.34609e-05
RPA4525	CDS hypothetical protein 5106564:5106995 forward MW:16334	6.32488e-05
RPA1853	CDS putative short-chain dehydrogenase 2083126:2083866 reverse MW:24773	6.3153e-05
RPA2777	metG methionyl-tRNA synthetase 3148397:3149941 forward MW:57551	6.31483e-05
RPA1811	CDS enoyl CoA hydratase 2038105:2038884 reverse MW:27791	6.31303e-05
RPA2189	CDS possible transcriptional regulator, TetR family 2462142:2462798 reverse MW:23471	6.29182e-05
RPA4024	CDS Methionine synthase, vitamin-B12 independent 4554023:4555144 reverse MW:42369	6.2848e-05
RPA1634	CDS conserved unknown protein 1815917:1816345 forward MW:16325	6.27195e-05
RPA2697	CDS putative ribonuclease III 3068522:3069340 forward MW:29186	6.25538e-05
RPA1549	CDS possible photosynthetic complex assembly protein 1720456:1721118 forward MW:23975	6.23657e-05
RPA2090	cobH precorrin isomerase CobH 2347836:2348465 reverse MW:21791	6.22831e-05
RPA0308	hslV heat shock protein HslV, proteasome-related peptidase subunit 337946:338515 reverse MW:19797	6.21831e-05
RPA0025	ggt1 gamma-glutamyltranspeptidase 27385:29118 reverse MW:60414	6.20111e-05
RPA2186	CDS possible 3-oxo-(acyl) acyl carrier protein reductase 2459456:2460373 forward MW:31988	6.20006e-05
RPA4750	etfB electron transfer flavoprotein beta chain, (ETFSS) 5361389:5362138 reverse MW:26364	6.19149e-05
RPA0295	trmE, mnmE putative GTPase involved in synthesis of 5-methylaminomethyl-2-thiouridine, found in the wobble position of some tRNA's. 325167:326492 reverse MW:47076	6.18539e-05
RPA3790	CDS putative efflux protein 4288530:4289333 reverse MW:28841	6.17674e-05
RPA1662	CDS hypothetical protein 1847694:1848374 reverse MW:24735	6.17254e-05
RPA1693	sodB superoxide dismutase 1889961:1890557 forward MW:22515	6.17179e-05
RPA3567	CDS conserved hypothetical protein 4032439:4034001 forward MW:55899	6.14737e-05
RPA3229	adk Adenylate kinase 3647585:3648700 reverse MW:37905	6.10364e-05
RPA1025	CDS possible Ectothiorhodospira Vacuolata Cytochrome 1126955:1127320 forward MW:13331	6.08409e-05
RPA0500	CDS Heat shock protein DnaJ, N-terminal 555512:556156 reverse MW:24385	6.07915e-05
RPA1629	cheY2 chemotaxis response regulator, CheY2 1810628:1810993 forward MW:13503	6.04654e-05
RPA0831	coxB cytochrome c oxidase subunit II 926324:927181 forward MW:31837	6.02861e-05
RPA3735	CDS conserved unknown protein 4223149:4224309 forward MW:43197	5.98935e-05
RPA2810	CDS possible exsB protein 3184586:3185299 reverse MW:25921	5.97028e-05
RPA1655	CDS possible urea/short-chain binding protein of ABC transporter 1839226:1840434 reverse MW:43328	5.92597e-05
RPA3568	CDS conserved unknown protein 4034096:4034635 reverse MW:18675	5.92414e-05
RPA3725	ilvJ possible leucine/isoleucine/valine-binding protein precursor 4208080:4209309 forward MW:44653	5.91045e-05
RPA4423	CDS conserved unknown protein 4983518:4983931 reverse MW:14984	5.90251e-05
RPA0940	CDS fructose-bisphosphate aldolase 1039898:1040932 reverse MW:37250	5.89628e-05
RPA3554	arsC2 arsenate reductase 4022698:4023123 reverse MW:15434	5.89621e-05
RPA4412	CDS conserved unknown protein 4969028:4969645 reverse MW:22773	5.8894e-05
RPA2901	CDS hypothetical protein 3277725:3278066 reverse MW:11781	5.88372e-05
RPA3251	rpsJ 30S ribosomal protein S10 3659530:3659838 reverse MW:11668	5.86823e-05
RPA2505	glpX Fructose-1,6-bisphosphatase/sedoheptulose 1,7-bisphosphatase related protein 2847555:2848559 forward MW:35497	5.86182e-05
RPA4780	pstS1 periplasmic phosphate-binding protein, (PBP) 5395079:5396089 reverse MW:35626	5.82805e-05
RPA0271	tesB acyl-CoA thioesterase II 299186:300061 forward MW:33221	5.78965e-05
RPA0825	CDS TldD protein, suppresses inhibitory activity of CsrA 921894:923321 reverse MW:50632	5.77936e-05
RPA4487	CDS DSBA oxidoreductase:Tat pathway signal 5060865:5061539 forward MW:24556	5.77905e-05
RPA3221	CDS heat shock protein HtrA like 3640484:3641875 reverse MW:48765	5.77349e-05
RPA4510	CDS conserved unknown protein 5091256:5092203 reverse MW:32889	5.7693e-05
RPA2782	dctP2 TrapT family, dctP subunit, C4-dicarboxylate periplasmic binding protein 3155357:3156376 reverse MW:37341	5.68287e-05
RPA4293	CDS hypothetical protein 4839395:4839613 forward MW:7683	5.6402e-05
RPA3831	CDS conserved unknown protein 4324785:4325186 reverse MW:13712	5.6082e-05
RPA1163	CDS possible epoxide hydrolase 1271174:1272082 forward MW:33692	5.56883e-05
RPA0068	trpF putative N-(5'-phosphoribosyl)anthranilate isomerase 74185:74826 forward MW:22677	5.56009e-05
RPA4285	CDS Nitroreductase family 4833734:4834324 forward MW:21551	5.55886e-05
RPA0661	badA benzoate-CoA ligase 729921:731495 forward MW:56701	5.55147e-05
RPA2463	#N/A	5.54714e-05
RPA3960	CDS conserved unknown protein 4477612:4478415 forward MW:29233	5.53581e-05
RPA0880	CDS hypothetical protein 976660:978375 forward MW:61208	5.51977e-05
RPA2311	CDS hypothetical protein 2620446:2621075 reverse MW:23598	5.49777e-05
RPA4585	CDS Lipopolysaccharide biosynthesis 5167429:5169585 reverse MW:77146	5.49232e-05
RPA3557	CDS Thiol-disulfide isomerase and thioredoxins 4024054:4024290 reverse MW:8079	5.46673e-05
RPA0944	cbbG glyceraldehyde-3-phosphate dehydrogenase(GAPDH) 1043108:1044115 reverse MW:35956	5.44549e-05
RPA2595	ntrX nitrogen assimilation regulatory protein ntrX-Response regulator 2952314:2953681 forward MW:50069	5.41949e-05
RPA1307	CDS putative phosphatidylethanolamine-N-methyltransferase 1427120:1427758 forward MW:23543	5.40894e-05
RPA0060	CDS conserved unknown protein 66656:67057 reverse MW:14461	5.39522e-05
RPA1962	CDS unknown protein 2208766:2209047 forward MW:10544	5.36166e-05
RPA2841	surE survival protein surE 3216132:3216899 reverse MW:27694	5.35836e-05
RPA3534	murF putative UDP-N-acetylmuramoylalanyl-D-glutamyl-2,6-diaminopimelate- D-alanyl-D-alanine ligase 3997105:3998544 reverse MW:49529	5.34496e-05
RPA4137	CDS conserved unknown protein 4679131:4679562 reverse MW:15512	5.33988e-05
RPA3679	CDS possible pilus assembly protein cpaD 4151572:4152300 forward MW:26174	5.32317e-05
RPA4724	pyrE putative uridine 5-monophosphate synthase 5333861:5334424 forward MW:20066	5.2586e-05
RPA1842	CDS conserved unknown protein 2068484:2068852 reverse MW:12571	5.2055e-05
RPA1834	CDS hypothetical protein 2061248:2061505 reverse MW:9585	5.19171e-05
RPA4828	CDS conserved hypothetical protein 5451413:5451691 reverse MW:9529	5.17162e-05
RPA2735	mexC2 putative RND multidrug efflux membrane fusion protein MexC precursor 3104271:3105464 forward MW:42470	5.16087e-05
RPA1100	ruvA RuvA; Holliday branch migration protein 1205358:1205975 forward MW:21627	5.15862e-05
RPA3472	ilvD1 dihydroxy-acid dehydratase 3917826:3919634 forward MW:64794	5.15751e-05
RPA4505	CDS TPR repeat 5083938:5084684 reverse MW:26127	5.12897e-05
RPA0331	CDS possible heat shock protein (HSP-70 COFACTOR), grpE 358745:359371 forward MW:22207	5.08434e-05
RPA0426	fabB beta-ketoacyl-ACP synthase I 467387:468613 forward MW:42904	5.08038e-05
RPA0747	cysA putative sulfate ABC transporter, ATP-binding component 826776:827822 reverse MW:38521	5.07459e-05
RPA0031	CDS conserved hypothetical protein 37325:37543 forward MW:7774	5.07411e-05
RPA4730	CDS ATP-binding protein of ABC transporter, duplicated ATPase domains 5341259:5342878 forward MW:59773	5.02291e-05
RPA3899	flgF putative flagellar basal-body rod protein flgF 4400792:4401553 forward MW:27638	5.01499e-05
RPA2805	nthA nitrile hydratase alpha subunit 3180266:3180907 forward MW:23715	5.00883e-05
RPA1548	puhA H subunit of photosynthetic reaction center complex 1719692:1720459 forward MW:27242	4.96959e-05
RPA0354	CDS PTS system phosphocarrier protein HPr, nitrogen regulation 384654:384986 reverse MW:11408	4.96108e-05
RPA2883	CDS hypothetical protein 3260992:3261849 reverse MW:30250	4.92426e-05
RPA1687	CDS putative aldehyde dehydrogenase 1882277:1883710 reverse MW:52265	4.91876e-05
RPA4430	CDS putative TonB-dependent receptor 4989025:4991355 reverse MW:83973	4.91275e-05
RPA0466	CDS conserved hypothetical protein 514700:515383 reverse MW:24869	4.88726e-05
RPA0302	secB putative protein-export protein SecB 331954:332427 reverse MW:17076	4.88699e-05
RPA2844	CDS SCP-like extracellular protein 3219531:3220202 reverse MW:23164	4.88571e-05
RPA3458	CDS possible TrapT family, dctP subunit, C4-dicarboxylate periplasmic binding protein 3900691:3901851 forward MW:41090	4.86277e-05
RPA4271	lytB2 penicillin tolerance protein (lytB) , control of stringent response 4819047:4820009 reverse MW:34613	4.85474e-05
RPA1106	CDS conserved hypothetical protein 1210924:1211391 forward MW:18392	4.8369e-05
RPA2302	CDS acyl-CoA synthetase 2609019:2610710 forward MW:60776	4.81358e-05
RPA4550	CDS conserved hypothetical protein 5129811:5130200 forward MW:14071	4.79704e-05
RPA0009	kaiC circadian clock protein 11184:12875 reverse MW:61906	4.79575e-05
RPA3377	CDS 3-oxoacyl-acyl carrier protein reductase 3819486:3820190 reverse MW:24622	4.73167e-05
RPA4381	CDS conserved unknown protein 4933807:4934268 reverse MW:16744	4.63025e-05
RPA3059	CDS hypothetical protein 3461736:3462188 reverse MW:17105	4.60311e-05
RPA4232	CDS hypothetical protein 4774697:4775023 forward MW:12085	4.5847e-05
RPA3372	CDS hypothetical protein 3813283:3813702 reverse MW:15280	4.54175e-05
RPA2582	CDS unknown protein 2936679:2937467 forward MW:27564	4.53887e-05
RPA0624	dapE putative succinyl-diaminopimelate desuccinylase 691642:692805 reverse MW:41085	4.53785e-05
RPA0176	atpD putative H+-transporting ATP synthase beta chain. 194774:196204 reverse MW:50717	4.5311e-05
RPA2854	argS arginyl-tRNA synthetase 3228952:3230745 reverse MW:65197	4.51937e-05
RPA0245	ffh/ftsY signal recognition particle protein 269157:270707 reverse MW:54743	4.42248e-05
RPA2142	CDS putative fatty-acid--CoA ligase 2407213:2408817 forward MW:58292	4.40031e-05
RPA1139	CDS conserved unknown protein 1246445:1247638 reverse MW:42006	4.37993e-05
RPA4784	CDS OmpA/MotB domain 5399173:5400567 reverse MW:49142	4.37225e-05
RPA1297	CDS Short-chain dehydrogenase/reductase SDR:Glucose/ribitol dehydrogenase 1416913:1417764 reverse MW:30189	4.35754e-05
RPA3847	alaS alanyl-tRNA synthetase 4345322:4347991 reverse MW:96168	4.33291e-05
RPA3148	CDS DUF174 3555032:3555430 reverse MW:14742	4.24506e-05
RPA2192	CDS hypothetical protein 2465309:2466109 forward MW:28919	4.18193e-05
RPA1636	CDS conserved unknown protein 1817070:1818017 forward MW:33080	4.09118e-05
RPA1038	CDS TPR repeat 1140980:1142764 forward MW:65540	3.98818e-05
RPA0027	aroG1 2-dehydro-3-deoxyphosphoheptonate aldolase 30837:31931 forward MW:38504	3.98534e-05
RPA3594	#N/A	3.89363e-05
RPA4453	CDS Metallo-phosphoesterase:Conserved hypothetical protein 282 5029184:5030011 reverse MW:29392	3.64055e-05
RPA0913	CDS DUF179 1013997:1014650 forward MW:23154	3.59884e-05
RPA3294	CDS putative branched-chain amino acid transport system ATP-binding protein 3714368:3715138 reverse MW:27875	3.45827e-05
RPA0296	rho transcription termination factor rho 326580:327845 reverse MW:47129	3.39264e-05
RPA1048	CDS conserved unknown protein 1152596:1153699 forward MW:38287	3.36177e-05
RPA1725	CDS putative aldehyde dehydrogenase 1924637:1926676 forward MW:72858	3.2951e-05
RPA1553	CDS conserved hypothetical protein 1723050:1724114 forward MW:37969	2.98319e-05
RPA4728	CDS conserved hypothetical protein 5339139:5339972 forward MW:30124	2.2904e-05
RPA2852	CDS putative sugar hydrolase 3226153:3227178 reverse MW:35976	2.02077e-05
RPA0571	regR two-component transcriptional regulator RegR, Fis family 633579:634133 reverse MW:20139	1.99502e-05

## Sheet: S4
Feature	New	Function	Source
RPA4797	TX73_024930	amino acid ABC transporter substrate-binding protein	Outside top 20
RPA1428	TX73_007330	MetQ/NlpA family ABC transporter substrate-binding protein	Outside top 20
RPA2455	TX73_012695	M23 family metallopeptidase	Outside top 20
RPA1190	TX73_006110	7-carboxy-7-deazaguanine synthase	Outside top 20
RPA4297	TX73_022265	aldo/keto reductase	Outside top 20
RPA4677	TX73_024310	caspase family protein	Proteomics
RPA0806	TX73_004155	ABC transporter substrate-binding protein	Proteomics
RPA1675	TX73_008610	methyl-accepting chemotaxis protein	Proteomics
RPA0274	TX73_001430	P-II family nitrogen regulator	Proteomics
RPA0532	TX73_002755	beta-ketoacyl-ACP reductase	Proteomics
RPA2624	TX73_013585	aliphatic sulfonate ABC transporter substrate-binding protein	Transcriptomics
RPA4571	TX73_012520	BA14K family protein	Transcriptomics
RPA3362	TX73_017375	hypothetical protein	Transcriptomics
RPA3872	TX73_020065	hypothetical protein	Transcriptomics
RPA0677	TX73_003505	benzoyl-CoA 2,3-epoxidase subunit BoxB	Transcriptomics
RPA4230	TX73_021920	hypothetical protein	Transcriptomics
RPA0196	TX73_001015	ABC transporter ATP-binding protein	Transcriptomics
RPA1281	TX73_006575	SRPBCC family protein	Transcriptomics
RPA2749	TX73_014245	DUF169 domain-containing protein	Transcriptomics
RPA3929	TX73_020365	DUF1522 domain-containing protein	Transcriptomics
